# Supplementary material for: Effects of route of administration on oxytocin-induced changes in regional cerebral blood flow in humans
Source: Nat Commun. 2020 Mar 3;11:1160. doi: 10.1038/s41467-020-14845-5 (PMC7054359; doi:10.1038/s41467-020-14845-5)
Supplement: Supplementary file 4 — Source Data [file 41467_2020_14845_MOESM4_ESM.xlsx]

## Sheet: Fig5
Spray versus Placebo	24-32		Spray versus Placebo	87-95		Intravenous versus Placebo	24-32		Intravenous versus Placebo	87-95
AUC	First eigenvariate		AUC	First eigenvariate		AUC	First eigenvariate		AUC	First eigenvariate
16.1118	-2.6698		16.1118	-1.1333		64.0566	-2.3799		64.0566	-2.0218
9.2749	-0.6864		9.2749	-0.5817		53.2737	-1.6977		53.2737	-2.1514
21.477	-1.2772		21.477	-2.7814		47.3593	-1.6166		47.3593	-3.6615
14.7078	-1.4385		14.7078	-3.5761		68.5507	-3.0987		68.5507	-2.8048
13.1883	-0.9189		13.1883	-1.0893		25.1082	-0.6011		25.1082	-1.8912
37.2126	-1.9695		37.2126	-4.5019		29.3655	-0.5627		29.3655	-1.1737
8.04825	1.1423		8.04825	-0.1596		33.0465	-0.0423		33.0465	-0.1933
15.8116	-1.4175		15.8116	-0.3708		57.4813	-0.4241		57.4813	-1.3122
9.30825	-0.9329		9.30825	-1.0174		27.5902	-1.1038		27.5902	-0.0435
18.5462	-1.2241		18.5462	-1.6499		25.5078	-1.0268		25.5078	-0.797
5.42895	0.8923		5.42895	-1.0764		39.5799	-2.1847		39.5799	-1.0558
12.3699	-1.0484		12.3699	-1.4354		53.5185	-0.9644		53.5185	-1.7055
8.0987	-0.5355		8.0987	-0.1661		43.3712	-1.5886		43.3712	-1.4704
13.5713	-1.4054		13.5713	-1.6617		53.5185	-2.2849		53.5185	-2.1093
29.6093	-2.1693		29.6093	-0.8879		59.203	-2.0716		59.203	-1.6292
20.5069	-1.68		20.5069	-1.5401		34.7152	-1.4677		34.7152	-0.1658

## Sheet: Fig6A
ID	Session	Condition	Sample	Concentration
1	C	IV	1	1.25
1	C	IV	2	99.89
1	C	IV	3	98.27
1	C	IV	4	73.73
1	C	IV	5	39.81
1	C	IV	6	20.71
1	C	IV	7	7.88
2	B	IV	1	0.66
5	B	IV	1	1.04
9	B	IV	1	6.74
14	C	IV	1	2.38
15	D	IV	1	1.08
2	B	IV	2	74.75
5	B	IV	2	65.13
2	B	IV	7	11.56
2	B	IV	8	4.74
3	C	IV	1	1.1
3	C	IV	2	65.12
3	C	IV	3	67.33
3	C	IV	4	55.69
3	C	IV	5	12.06
3	C	IV	6	21.51
3	C	IV	7	10.36
3	C	IV	8	7.14
4	D	IV	1	1.58
4	D	IV	2	50.74
4	D	IV	3	68.1
4	D	IV	4	88.37
9	B	IV	2	58.71
15	D	IV	2	46.8
2	B	IV	3	61.31
5	B	IV	3	63.55
9	B	IV	3	51.6
13	C	IV	3	41.45
15	D	IV	3	66.58
5	B	IV	4	67.73
5	B	IV	5	34.7
5	B	IV	6	12.86
5	B	IV	7	14.12
5	B	IV	8	5.13
6	D	IV	1	4.26
6	D	IV	2	59.67
6	D	IV	3	37.09
6	D	IV	4	38.23
6	D	IV	5	9.12
6	D	IV	6	5.12
6	D	IV	7	4.14
6	D	IV	8	3.77
7	E	IV	1	6.34
7	E	IV	2	21.52
7	E	IV	3	27.87
7	E	IV	4	21.96
7	E	IV	5	21.9
7	E	IV	6	12.11
7	E	IV	7	7.23
7	E	IV	8	9.9
8	E	IV	1	6.66
8	E	IV	2	53.69
8	E	IV	3	56.38
8	E	IV	4	7.5
8	E	IV	5	13.01
8	E	IV	6
8	E	IV	7	27.42
2	B	IV	4	64.71
9	B	IV	4	53.9
13	C	IV	4	30.93
15	D	IV	4	57.06
2	B	IV	5	10.1
4	D	IV	5	47.06
9	B	IV	5	30.88
9	B	IV	7	18.85
9	B	IV	8	16.23
10	E	IV	1	1.44
10	E	IV	2	38.61
10	E	IV	3	40.5
10	E	IV	4	34.91
10	E	IV	5	14.3
10	E	IV	6	9.54
10	E	IV	7	3.82
10	E	IV	8	2.45
11	E	IV	1	0.43
11	E	IV	2	47.11
11	E	IV	3	39.48
11	E	IV	4	32.31
11	E	IV	5	13.47
11	E	IV	6	6.19
11	E	IV	7	4.62
11	E	IV	8	1.9
12	B	IV	1	3.91
12	B	IV	2	88.05
12	B	IV	3	51.9
12	B	IV	4	53.9
12	B	IV	5	18.17
12	B	IV	6	12.62
12	B	IV	7	4.61
12	B	IV	8	6.33
13	C	IV	1	0.49
13	C	IV	2	33.93
13	C	IV	5	15.17
15	D	IV	5	16.32
2	B	IV	6	31.61
4	D	IV	6	24.56
9	B	IV	6	23.1
13	C	IV	6	20.98
15	D	IV	6	11.05
14	C	IV	2	60.58
14	C	IV	3	63.89
14	C	IV	4	43.27
14	C	IV	5	27.74
14	C	IV	6	13.45
14	C	IV	7	8.73
14	C	IV	8	4.34
4	D	IV	7	13.37
13	C	IV	7	7.3
15	D	IV	7	6.24
1	C	IV	8	3.83
4	D	IV	8	9.08
8	E	IV	8	7.39
13	C	IV	8	15.28
15	D	IV	8	5.4
16	D	IV	1	4.15
16	D	IV	2	88.45
16	D	IV	3	59.57
16	D	IV	4	46.45
16	D	IV	5	29.23
16	D	IV	6	19.65
16	D	IV	7	23.67
16	D	IV	8	18.8
17	E	IV	1	1.73
17	E	IV	2	56.61
17	E	IV	3	48.43
17	E	IV	4	30.99
17	E	IV	5	20.37
17	E	IV	6	12.98
17	E	IV	7	7.3
17	E	IV	8	4.21

## Sheet: Fig6B
AUC
Spray	Nebuliser	IV
16.1118	13.3339	64.0566
9.2749	14.5322	53.2737
21.477	19.3575	47.3593
14.7078	19.0484	68.5507
13.46		37.7011
37.2126	32.9416	25.1082
8.04825	37.4712	29.3655
15.8116	13.6186	33.0465
9.30825	14.7999	57.4813
18.5462	8.7659	27.5902
5.42895	12.9233	25.5078
12.3699	7.59435	39.5799
13.19	8.1243	53.52
8.0987	11.3203	43.3712
13.5713	13.2561	53.52
29.6093	9.88175	59.203
20.5069	8.4316	34.7152

## Sheet: Fig6C
Bioavailability
Spray	Nebuliser
6.2881	5.20396
7.56084	6.81962
11.3373	10.2185
5.36382	6.94682
37.0522	32.7996
6.85178	31.9006
11.9616	10.3026
5.37999	3.30297
16.8051	7.94296
5.32088	12.6661
6.16063	62.9356
8.92834	5.3873
4.66825	6.52525
8.4323	8.23646
12.5033	4.17283
14.768	6.07198

## Sheet: Fig7
ID	Treatment	Time	Scan	Scan_number	Global CBF	AMG_left	ACG	Left_accumbens	Left_caudate	Left_Putamen	Precuneus	Right_Visual	Left_AI	Left_PI	Left_GP	Left_ParaHPC	AMG_demean	ACG_demean	Accumbens_demean	Caudate_demean	Putamen_demean	Precuneus_demean	Visual_demean	AI_demean	PI_demean	GP_demean	ParaHPC_deman	Left_SFG	Left_SMG	SFG_demean	SMG_demean
8	IN	1	1	1	52.74446	51.126747	74.759266	66.245702	47.282987	51.348178	70.841987	57.779286	62.839217	64.182186	49.076797	55.258539	-1.61771299999999	22.014806	13.501242	-5.461473	-1.396282	18.097527	5.034826	10.094757	11.437726	-3.667663	2.514079	59.135947	60.065033	6.39148700000001	7.320573
8	IN	1	2	2	46.892633	50.589239	67.01774	53.079805	46.538196	50.292945	55.584458	49.221325	66.644003	63.133626	46.619946	50.223555	3.696606	20.125107	6.187172	-0.354436999999997	3.40031200000001	8.691825	2.328692	19.75137	16.240993	-0.272686999999998	3.330922	57.420088	60.277139	10.527455	13.384506
8	IN	1	3	3	51.837166	55.992726	77.179018	61.294906	48.182594	55.510712	62.77842	53.898597	71.534898	68.94159	51.362447	56.343238	4.15555999999999	25.341852	9.45773999999999	-3.654572	3.67354599999999	10.941254	2.061431	19.697732	17.104424	-0.474719	4.506072	62.489265	63.801405	10.652099	11.964239
8	IN	1	4	4	53.513509	49.566786	76.481134	57.691815	42.106975	43.47249	69.527555	60.577456	66.652203	64.277067	42.165841	51.924001	-3.946723	22.967625	4.178306	-11.406534	-10.041019	16.014046	7.063947	13.138694	10.763558	-11.347668	-1.589508	62.469398	64.420772	8.955889	10.907263
8	IN	1	5	5	52.619106	48.985985	72.302053	58.447866	44.062598	43.501497	70.401008	61.561699	58.290271	57.838006	44.125477	51.999448	-3.633121	19.682947	5.82876	-8.556508	-9.117609	17.781902	8.942593	5.67116499999999	5.2189	-8.49362900000001	-0.619658000000001	59.47259	59.97045	6.85348399999999	7.351344
8	IN	2	1	6	53.045685	51.934061	75.476979	62.041394	46.922451	52.679405	66.098923	60.226322	69.51122	68.164833	47.81764	55.159313	-1.111624	22.431294	8.995709	-6.123234	-0.366279999999996	13.053238	7.180637	16.465535	15.119148	-5.228045	2.113628	60.023872	62.929647	6.978187	9.883962
8	IN	2	2	7	52.644727	53.292076	71.327742	63.174796	45.025389	50.257423	68.069623	61.525072	68.522723	62.865537	46.730623	52.70282	0.647348999999998	18.683015	10.530069	-7.61933800000001	-2.387304	15.424896	8.880345	15.877996	10.22081	-5.914104	0.0580929999999995	61.682766	66.054065	9.038039	13.409338
8	IN	2	3	8	52.478647	50.079877	74.260902	54.811601	40.308513	42.064986	69.367716	58.019424	61.576531	62.802174	40.56828	52.460597	-2.39877	21.782255	2.332954	-12.170134	-10.413661	16.889069	5.540777	9.097884	10.323527	-11.910367	-0.0180500000000023	61.775061	64.900528	9.296414	12.421881
8	IN	2	4	9	50.216382	50.453948	65.743661	55.993443	43.393164	43.703628	65.638301	56.596307	60.362969	62.129745	43.102955	51.870701	0.237565999999994	15.527279	5.777061	-6.823218	-6.512754	15.421919	6.379925	10.146587	11.913363	-7.113427	1.65431899999999	59.681326	61.358326	9.464944	11.141944
8	IN	2	5	10	53.496499	57.554019	78.350434	58.04434	46.409378	50.995456	65.285643	57.542258	69.80314	70.552734	47.96215	55.252715	4.05752	24.853935	4.547841	-7.087121	-2.501043	11.789144	4.045759	16.306641	17.056235	-5.534349	1.756216	64.404587	67.075089	10.908088	13.57859
8	IN	3	1	11	54.428014	51.029251	76.72227	60.675831	46.278522	47.230598	72.618797	63.460396	66.95752	66.208802	45.436797	52.28284	-3.398763	22.294256	6.247817	-8.149492	-7.197416	18.190783	9.03238200000001	12.529506	11.780788	-8.991217	-2.145174	62.172144	63.600044	7.74413000000001	9.17203
8	IN	3	2	12	61.256775	60.192081	86.404343	73.764345	52.351127	54.530228	83.500437	68.7997	77.753519	77.243187	54.898801	61.67572	-1.064694	25.147568	12.50757	-8.905648	-6.726547	22.243662	7.542925	16.496744	15.986412	-6.357974	0.418945000000001	70.753986	70.751751	9.497211	9.494976
8	IN	3	3	13	54.363596	50.754326	81.710689	62.248732	47.528279	50.666652	66.932305	59.986136	69.728751	70.340018	44.897679	54.354286	-3.60927	27.347093	7.885136	-6.835317	-3.696944	12.568709	5.62254	15.365155	15.976422	-9.465917	-0.00930999999999926	66.765045	69.007438	12.401449	14.643842
8	IN	3	4	14	55.930044	57.110946	76.818469	61.815683	50.7495	53.503924	72.080901	62.795628	69.301141	71.796635	52.72051	59.489878	1.180902	20.888425	5.885639	-5.180544	-2.42612	16.150857	6.865584	13.371097	15.866591	-3.209534	3.559834	68.807479	70.273774	12.877435	14.34373
8	IN	3	5	15	53.113861	51.047002	73.516827	62.993919	45.286042	46.282415	67.318357	62.213628	69.571133	67.021175	41.963421	51.556627	-2.066859	20.402966	9.880058	-7.827819	-6.831446	14.204496	9.099767	16.457272	13.907314	-11.15044	-1.557234	63.875021	66.765043	10.76116	13.651182
8	IN	4	1	16	53.047325	51.812531	80.670509	67.362992	47.902174	49.079089	68.912108	57.310103	64.989025	63.688908	49.124111	54.199333	-1.234794	27.623184	14.315667	-5.145151	-3.968236	15.864783	4.262778	11.9417	10.641583	-3.923214	1.152008	63.163605	66.582963	10.11628	13.535638
8	IN	4	2	17	54.888663	51.031987	79.661624	62.625222	47.927763	50.532929	69.835527	59.859938	66.615931	64.759934	47.737192	54.1308	-3.856676	24.772961	7.736559	-6.9609	-4.355734	14.946864	4.971275	11.727268	9.871271	-7.151471	-0.757863	65.487349	65.562558	10.598686	10.673895
8	IN	4	3	18	50.879429	48.24671	68.905993	58.576116	44.56825	44.797976	67.26956	59.690554	57.449601	58.951309	42.13665	52.318776	-2.632719	18.026564	7.696687	-6.311179	-6.081453	16.390131	8.811125	6.570172	8.07188	-8.742779	1.439347	59.999434	59.711672	9.120005	8.832243
8	IN	4	4	19	53.800446	51.492652	81.470894	65.567187	48.626961	49.82633	67.679654	59.34662	64.735847	65.916963	46.229274	55.116741	-2.307794	27.670448	11.766741	-5.173485	-3.974116	13.879208	5.546174	10.935401	12.116517	-7.571172	1.316295	63.70599	65.009812	9.905544	11.209366
8	IN	4	5	20	50.667774	45.62758	67.564983	52.601325	40.951167	42.782388	69.727454	60.809116	58.433659	58.578074	41.516054	48.935595	-5.040194	16.897209	1.933551	-9.716607	-7.885386	19.05968	10.141342	7.765885	7.9103	-9.15172	-1.732179	57.321726	59.367716	6.653952	8.699942
8	IN	5	1	21	52.207884	59.48107	67.747811	62.454273	46.058665	49.26005	67.246462	56.496681	65.094519	65.751544	50.732991	58.741504	7.273186	15.539927	10.246389	-6.149219	-2.947834	15.038578	4.288797	12.886635	13.54366	-1.474893	6.53362	61.540278	63.498345	9.332394	11.290461
8	IN	5	2	22	51.630942	50.123493	77.540932	60.655468	44.991832	46.720804	64.750607	55.777381	68.325858	68.0202	44.436319	52.498773	-1.50744899999999	25.90999	9.024526	-6.63911	-4.910138	13.119665	4.146439	16.694916	16.389258	-7.194623	0.867831000000002	62.300891	63.457822	10.669949	11.82688
8	IN	5	3	23	50.109923	55.620575	74.433976	61.68449	46.737951	53.185013	60.330162	50.212701	66.928634	69.620439	48.055443	52.62404	5.510652	24.324053	11.574567	-3.371972	3.07509	10.220239	0.102778000000001	16.818711	19.510516	-2.05448000000001	2.514117	62.520878	65.645026	12.410955	15.535103
8	IN	5	4	24	52.866266	51.779917	68.616459	56.486293	42.954927	47.874834	73.623342	59.572889	64.271451	62.068987	44.977423	52.198881	-1.08634900000001	15.750193	3.620027	-9.91133900000001	-4.991432	20.757076	6.706623	11.405185	9.202721	-7.888843	-0.667385000000003	64.129365	68.412708	11.263099	15.546442
8	IN	5	5	25	50.673902	48.699244	71.797264	64.140501	46.858387	44.564663	68.4588	55.696526	59.993918	62.236345	42.931008	52.658489	-1.974658	21.123362	13.466599	-3.815515	-6.109239	17.784898	5.022624	9.320016	11.562443	-7.742894	1.984587	59.856275	61.438379	9.182373	10.764477
8	IN	6	1	26	53.672808	59.386369	71.582904	66.999988	52.725802	57.972486	68.426235	57.779832	74.383041	70.03451	53.591758	56.116077	5.713561	17.910096	13.32718	-0.947006000000002	4.299678	14.753427	4.107024	20.710233	16.361702	-0.0810500000000047	2.44326899999999	60.576749	64.998232	6.903941	11.325424
8	IN	6	2	27	50.981363	48.788057	68.936337	58.332181	44.449221	48.789322	61.984246	55.89364	64.580884	62.399575	44.388573	52.926036	-2.193306	17.954974	7.350818	-6.532142	-2.192041	11.002883	4.912277	13.599521	11.418212	-6.59279	1.944673	59.979735	60.671182	8.998372	9.689819
8	IN	6	3	28	52.423652	55.035201	71.34915	61.471952	44.618062	52.122102	66.600022	57.551781	67.381345	68.748225	46.478596	54.827562	2.611549	18.925498	9.0483	-7.80559	-0.301549999999999	14.17637	5.128129	14.957693	16.324573	-5.94505599999999	2.40391	62.368766	64.717867	9.945114	12.294215
8	IN	6	4	29	52.532009	52.673797	72.483677	63.015339	45.241463	53.037883	66.371633	54.885132	73.791334	71.934084	47.609903	51.136263	0.141787999999998	19.951668	10.48333	-7.290546	0.505873999999999	13.839624	2.353123	21.259325	19.402075	-4.922106	-1.395746	60.656149	61.10344	8.12414	8.571431
8	IN	6	5	30	54.07757	51.959113	71.630394	51.104793	40.938588	45.470252	72.082138	60.372678	64.912254	66.61279	46.538556	53.450678	-2.118457	17.552824	-2.972777	-13.138982	-8.607318	18.004568	6.295108	10.834684	12.53522	-7.539014	-0.626891999999998	62.723433	60.201082	8.645863	6.123512
8	IN	7	1	31	49.514943	49.557425	61.969934	49.390049	41.419297	46.83569	65.922507	55.879859	60.236476	60.415021	43.784228	50.278751	0.0424819999999997	12.454991	-0.124894000000005	-8.095646	-2.679253	16.407564	6.364916	10.721533	10.900078	-5.730715	0.763807999999997	61.099518	62.722844	11.584575	13.207901
8	IN	7	2	32	50.604608	53.267078	67.718961	60.968091	47.759008	55.853148	65.727543	56.811174	68.823489	66.144917	52.274258	53.365402	2.66247	17.114353	10.363483	-2.8456	5.24854	15.122935	6.206566	18.218881	15.540309	1.66965	2.760794	63.438276	65.840279	12.833668	15.235671
8	IN	7	3	33	52.737442	60.109112	69.740993	60.803706	49.244941	56.054487	67.796454	58.104115	72.257035	69.669455	54.776561	56.689643	7.37167	17.003551	8.066264	-3.492501	3.317045	15.059012	5.366673	19.519593	16.932013	2.039119	3.952201	61.653961	65.997427	8.916519	13.259985
8	IN	7	4	34	52.723897	55.927674	67.849903	58.209562	43.930912	51.119443	68.899767	57.882823	62.990434	71.301541	50.24483	55.167359	3.203777	15.126006	5.485665	-8.792985	-1.604454	16.17587	5.158926	10.266537	18.577644	-2.479067	2.443462	64.14016	63.631177	11.416263	10.90728
8	IN	7	5	35	49.897702	52.544718	60.499371	53.691348	43.721533	52.457954	63.329483	55.760849	65.38216	66.495585	49.599162	50.32932	2.647016	10.601669	3.793646	-6.176169	2.560252	13.431781	5.863147	15.484458	16.597883	-0.298540000000003	0.431618	56.49372	58.686292	6.596018	8.78859
8	IN	8	1	36	52.207062	47.490845	72.914194	57.298286	42.343925	43.602023	68.701393	56.89348	61.999205	60.319461	45.081786	49.006466	-4.716217	20.707132	5.091224	-9.863137	-8.605039	16.494331	4.686418	9.792143	8.112399	-7.125276	-3.200596	63.81439	64.403061	11.607328	12.195999
8	IN	8	2	37	53.042632	57.32708	64.1912	64.254171	49.174345	56.689395	69.235914	60.249091	68.49698	68.911671	52.399987	56.17865	4.284448	11.148568	11.211539	-3.868287	3.646763	16.193282	7.206459	15.454348	15.869039	-0.642644999999995	3.136018	60.714081	64.714184	7.671449	11.671552
8	IN	8	3	38	51.219137	54.767414	72.787731	59.450132	46.304689	54.795338	65.086695	56.434158	68.682323	65.122579	53.037201	55.02701	3.548277	21.568594	8.230995	-4.914448	3.576201	13.867558	5.21502099999999	17.463186	13.903442	1.818064	3.80787299999999	62.849196	65.522373	11.630059	14.303236
8	IN	8	4	39	54.42976	56.934612	74.008521	57.376854	47.086947	52.077865	72.116869	61.410862	60.70828	70.192928	52.976064	57.394039	2.504852	19.578761	2.947094	-7.342813	-2.351895	17.687109	6.981102	6.27852	15.763168	-1.453696	2.964279	65.368893	64.522824	10.939133	10.093064
8	IN	8	5	40	49.245623	46.035043	73.094261	61.76835	45.309904	47.200249	62.975838	54.278835	66.12596	58.447155	41.737875	50.495457	-3.21058	23.848638	12.522727	-3.935719	-2.045374	13.730215	5.033212	16.880337	9.201532	-7.507748	1.249834	57.768071	62.87347	8.522448	13.627847
8	IV	1	1	1	56.828749	54.706818	79.266102	63.984412	46.391348	53.407625	75.369517	66.170203	75.865852	70.297834	49.023176	59.027837	-2.121931	22.437353	7.155663	-10.437401	-3.421124	18.540768	9.341454	19.037103	13.469085	-7.805573	2.199088	65.464563	67.44263	8.635814	10.613881
8	IV	1	2	2	54.865791	51.77222	75.848292	59.818701	44.867361	52.07853	78.35948	62.219204	68.382722	69.328974	48.287763	56.547285	-3.093571	20.982501	4.95291	-9.99843	-2.787261	23.493689	7.353413	13.516931	14.463183	-6.578028	1.681494	63.711059	65.878173	8.845268	11.012382
8	IV	1	3	3	53.726277	56.763913	75.566302	70.519381	49.183465	55.802883	72.456167	61.053306	67.984424	68.832531	51.930883	57.525166	3.037636	21.840025	16.793104	-4.542812	2.076606	18.72989	7.327029	14.258147	15.106254	-1.795394	3.798889	60.711133	64.504464	6.98485599999999	10.778187
8	IV	1	4	4	52.956885	48.932615	74.504092	68.655604	47.922162	50.726215	71.245712	62.238765	67.012535	67.801054	44.57503	52.276032	-4.02427	21.547207	15.698719	-5.034723	-2.23067	18.288827	9.28188	14.05565	14.844169	-8.381855	-0.680852999999999	62.95639	65.188435	9.999505	12.23155
8	IV	1	5	5	57.573639	57.381883	75.394615	67.466812	49.847374	53.84837	79.570129	70.146754	73.414172	69.507358	52.231328	61.798337	-0.191755999999998	17.820976	9.893173	-7.726265	-3.725269	21.99649	12.573115	15.840533	11.933719	-5.342311	4.224698	62.178827	64.806024	4.605188	7.23238499999999
8	IV	2	1	6	58.372529	55.361392	81.594507	66.763369	48.480844	53.821478	82.855195	67.471375	71.743961	67.565712	49.048129	56.167735	-3.011137	23.221978	8.39084	-9.891685	-4.551051	24.482666	9.09884599999999	13.371432	9.193183	-9.3244	-2.204794	63.068248	65.795227	4.695719	7.422698
8	IV	2	2	7	56.91828	57.831025	83.50536	71.107016	51.058034	55.522009	75.994454	65.097983	76.301075	74.281581	48.155756	58.7892	0.912744999999994	26.58708	14.188736	-5.860246	-1.39627100000001	19.076174	8.179703	19.382795	17.363301	-8.76252400000001	1.87092	65.539299	67.060399	8.621019	10.142119
8	IV	2	3	8	56.230002	54.891796	72.587622	59.677013	49.56419	52.007704	76.12634	67.313476	66.161953	69.935883	49.730681	60.41675	-1.338206	16.35762	3.447011	-6.665812	-4.222298	19.896338	11.083474	9.931951	13.705881	-6.499321	4.186748	62.268859	62.161763	6.038857	5.931761
8	IV	2	4	9	48.58808	45.827042	61.635039	52.884126	42.482026	43.855053	66.437616	56.435296	56.048649	54.492313	41.198129	49.8947	-2.761038	13.046959	4.296046	-6.106054	-4.733027	17.849536	7.847216	7.460569	5.904233	-7.389951	1.30662	54.242332	55.806008	5.654252	7.217928
8	IV	2	5	10	56.551235	54.80045	80.200662	61.750611	45.73394	47.482661	78.755341	72.118507	69.74747	67.117571	44.955767	56.925327	-1.750785	23.649427	5.199376	-10.817295	-9.068574	22.204106	15.567272	13.196235	10.566336	-11.595468	0.374092000000005	61.465477	62.158667	4.914242	5.607432
8	IV	3	1	11	54.987174	55.163397	76.438217	64.835578	49.451046	52.908845	72.562084	62.275722	72.929278	72.116764	48.067297	54.30603	0.176223	21.451043	9.848404	-5.53612800000001	-2.078329	17.57491	7.288548	17.942104	17.12959	-6.919877	-0.681144000000003	66.298796	68.38888	11.311622	13.401706
8	IV	3	2	12	56.903992	55.043519	79.069112	69.749596	50.992828	53.31092	79.752599	70.508745	72.494951	69.444126	49.494512	56.289935	-1.860473	22.16512	12.845604	-5.911164	-3.593072	22.848607	13.604753	15.590959	12.540134	-7.40948	-0.614057000000003	69.495706	71.457286	12.591714	14.553294
8	IV	3	3	13	50.998403	51.314261	73.624768	62.008116	46.96662	47.684349	66.94294	57.108178	66.040819	61.913089	42.870144	53.436257	0.315857999999999	22.626365	11.009713	-4.031783	-3.31405400000001	15.944537	6.109775	15.042416	10.914686	-8.128259	2.43785399999999	61.526115	63.78385	10.527712	12.785447
8	IV	3	4	14	56.72655	52.266428	77.693976	63.135417	48.751573	53.106192	76.540532	63.776591	73.181727	72.102481	47.165099	57.472372	-4.46012200000001	20.967426	6.40886699999999	-7.974977	-3.620358	19.813982	7.050041	16.455177	15.375931	-9.56145100000001	0.745821999999997	67.29578	69.274794	10.56923	12.548244
8	IV	3	5	15	53.605645	50.192142	71.76979	57.541344	45.456574	47.23971	74.44482	60.671089	64.438234	62.239527	45.611805	54.20214	-3.41350300000001	18.164145	3.935699	-8.149071	-6.365935	20.839175	7.065444	10.832589	8.633882	-7.99384000000001	0.596494999999997	62.912976	64.137743	9.307331	10.532098
8	IV	4	1	16	54.616442	54.571545	69.896214	64.674209	51.055034	55.301639	77.683342	60.447044	66.563606	66.77995	53.442255	57.578165	-0.0448969999999989	15.279772	10.057767	-3.561408	0.685197000000002	23.0669	5.830602	11.947164	12.163508	-1.174187	2.961723	64.924407	68.125716	10.307965	13.509274
8	IV	4	2	17	52.339965	50.28751	72.690068	68.540646	50.408446	50.06439	73.69962	58.831792	58.457522	60.777032	46.874295	53.527682	-2.052455	20.350103	16.200681	-1.931519	-2.275575	21.359655	6.491827	6.117557	8.437067	-5.46567	1.187717	63.051002	64.375936	10.711037	12.035971
8	IV	4	3	18	53.538158	57.731908	75.883315	75.936061	57.10082	62.157616	68.664478	58.537919	71.969825	70.032693	54.781219	56.864092	4.19374999999999	22.345157	22.397903	3.562662	8.61945799999999	15.12632	4.999761	18.431667	16.494535	1.243061	3.325934	68.129756	70.902011	14.591598	17.363853
8	IV	4	4	19	53.701639	52.561516	78.116226	62.428065	46.560191	52.817874	75.864595	60.64603	62.971666	64.504986	47.097611	55.947206	-1.140123	24.414587	8.726426	-7.141448	-0.883764999999997	22.162956	6.944391	9.270027	10.803347	-6.604028	2.245567	65.649994	65.21977	11.948355	11.518131
8	IV	4	5	20	55.263108	50.112161	76.097031	64.039276	44.432193	47.602824	78.731744	66.413538	66.661892	60.607353	43.856388	54.30319	-5.150947	20.833923	8.776168	-10.830915	-7.660284	23.468636	11.15043	11.398784	5.344245	-11.40672	-0.959918000000002	66.109489	65.213012	10.846381	9.949904
8	IV	5	1	21	55.225209	55.219949	78.918852	67.186419	49.272201	55.11638	71.706734	59.919961	69.82652	69.856472	53.879312	55.236227	-0.00525999999999982	23.693643	11.96121	-5.953008	-0.108829	16.481525	4.694752	14.601311	14.631263	-1.345897	0.011018	62.270507	62.903299	7.045298	7.67809
8	IV	5	2	22	54.402075	51.365057	74.37927	63.540218	46.108166	47.432755	71.282238	61.277989	65.582496	63.535345	45.849088	53.952452	-3.037018	19.977195	9.138143	-8.29390900000001	-6.96932	16.880163	6.87591399999999	11.180421	9.13327	-8.552987	-0.449623000000003	64.930839	65.404402	10.528764	11.002327
8	IV	5	3	23	51.38103	50.133832	77.102779	57.74929	44.069933	48.765449	67.580847	59.874165	66.603284	62.159795	44.654135	50.867521	-1.247198	25.721749	6.36826	-7.311097	-2.61558100000001	16.199817	8.493135	15.222254	10.778765	-6.72689500000001	-0.513508999999999	58.125895	58.909654	6.744865	7.528624
8	IV	5	4	24	56.152787	55.81538	77.674048	63.05101	48.318436	50.409389	75.431788	64.315642	67.787279	65.582221	49.148387	57.357488	-0.337406999999999	21.521261	6.898223	-7.834351	-5.743398	19.279001	8.162855	11.634492	9.42943400000001	-7.0044	1.204701	64.657078	66.181798	8.504291	10.029011
8	IV	5	5	25	56.563835	50.438642	84.953765	63.346929	46.584932	46.677404	74.62083	62.091416	65.022713	63.368087	45.199402	54.239356	-6.125193	28.38993	6.78309400000001	-9.978903	-9.88643099999999	18.056995	5.527581	8.458878	6.80425200000001	-11.364433	-2.324479	65.955443	65.532416	9.39160800000001	8.968581
8	IV	6	1	26	52.526286	52.399628	79.123716	68.429383	49.121111	50.934062	68.118848	59.827932	67.234332	66.19149	47.948598	55.787377	-0.126657999999999	26.59743	15.903097	-3.405175	-1.592224	15.592562	7.301646	14.708046	13.665204	-4.577688	3.261091	60.024907	59.208741	7.498621	6.682455
8	IV	6	2	27	58.802119	55.430174	81.818133	65.202833	50.184395	58.173877	80.531328	71.435972	71.385734	74.234837	56.679356	58.833689	-3.371945	23.016014	6.400714	-8.617724	-0.628242	21.729209	12.633853	12.583615	15.432718	-2.122763	0.0315700000000021	64.856434	64.055123	6.054315	5.253004
8	IV	6	3	28	52.638569	55.506137	72.345442	73.352628	52.55801	54.723891	75.634104	66.271672	65.265641	64.287662	56.446374	55.847937	2.86756800000001	19.706873	20.714059	-0.0805589999999938	2.08532200000001	22.995535	13.633103	12.627072	11.649093	3.807805	3.209368	59.167742	61.509649	6.529173	8.87108000000001
8	IV	6	4	29	53.389966	50.01056	77.414097	64.035325	46.778483	46.920673	70.115932	59.783128	68.298463	67.234243	47.536209	51.995865	-3.379406	24.024131	10.645359	-6.611483	-6.469293	16.725966	6.393162	14.908497	13.844277	-5.853757	-1.394101	58.947607	59.986711	5.557641	6.596745
8	IV	6	5	30	54.569214	50.382704	78.218511	67.792441	51.135023	54.445073	69.580693	59.36879	69.989735	69.808987	50.45605	53.616647	-4.18651000000001	23.649297	13.223227	-3.43419100000001	-0.124141000000002	15.011479	4.79957599999999	15.420521	15.239773	-4.113164	-0.952567000000002	64.090467	64.13563	9.521253	9.566416
8	IV	7	1	31	54.012651	57.431878	77.746806	65.725878	52.206331	57.009255	65.638843	60.902898	65.911697	68.996688	53.892353	56.592621	3.419227	23.734155	11.713227	-1.80632	2.996604	11.626192	6.890247	11.899046	14.984037	-0.120297999999998	2.57997	66.044779	66.643287	12.032128	12.630636
8	IV	7	2	32	55.045	53.395889	72.533235	72.319141	51.646411	50.570546	73.58446	66.981766	70.55788	68.054625	49.650809	53.902791	-1.649111	17.488235	17.274141	-3.398589	-4.474454	18.53946	11.936766	15.51288	13.009625	-5.394191	-1.142209	61.47568	65.022912	6.43068	9.977912
8	IV	7	3	33	54.527095	53.475905	74.966147	61.823987	46.677108	52.008424	71.939892	59.761156	68.429506	71.363231	46.754801	57.306699	-1.05119000000001	20.439052	7.296892	-7.84998700000001	-2.518671	17.412797	5.234061	13.902411	16.836136	-7.772294	2.779604	65.210226	67.510295	10.683131	12.9832
8	IV	7	4	34	55.277065	57.803348	76.819555	69.460137	50.292969	58.86961	74.924263	64.893513	73.740938	70.01795	52.196926	58.098209	2.526283	21.54249	14.183072	-4.984096	3.592545	19.647198	9.616448	18.463873	14.740885	-3.080139	2.821144	65.493182	68.058002	10.216117	12.780937
8	IV	7	5	35	55.118314	52.90056	77.710512	67.52799	47.848317	50.958504	74.034736	65.320887	71.96034	66.63188	44.53803	54.724303	-2.217754	22.592198	12.409676	-7.269997	-4.15981	18.916422	10.202573	16.842026	11.513566	-10.580284	-0.394010999999999	63.549175	65.652703	8.43086100000001	10.534389
8	IV	8	1	36	54.350005	50.836184	71.118384	60.375518	44.470087	47.049803	73.600108	61.456131	66.284184	65.886587	45.163225	52.145636	-3.513821	16.768379	6.025513	-9.879918	-7.30020200000001	19.250103	7.106126	11.934179	11.536582	-9.18678000000001	-2.204369	65.479611	65.024986	11.129606	10.674981
8	IV	8	2	37	51.132199	48.191517	69.490865	53.180267	42.747337	48.268824	66.268999	57.39463	66.246277	65.65899	43.830191	52.74468	-2.940682	18.358666	2.048068	-8.384862	-2.863375	15.1368	6.262431	15.114078	14.526791	-7.302008	1.612481	61.267079	61.076913	10.13488	9.944714
8	IV	8	3	38	51.395021	49.95441	70.288945	56.37884	44.615566	47.389525	66.626304	55.067453	62.71272	61.61072	42.095331	51.980103	-1.440611	18.893924	4.983819	-6.779455	-4.005496	15.231283	3.672432	11.317699	10.215699	-9.29969	0.585082	61.131411	61.805121	9.73639	10.4101
8	IV	8	4	39	52.174441	50.767372	69.593053	54.308188	45.0566	49.024101	72.573661	61.268473	64.985604	62.481467	47.217212	52.034627	-1.407069	17.418612	2.133747	-7.117841	-3.15034	20.39922	9.094032	12.811163	10.307026	-4.957229	-0.139814000000001	57.907246	57.667919	5.732805	5.493478
8	IV	8	5	40	50.547947	49.90646	64.71556	60.11306	46.093949	51.092943	65.442365	54.976642	66.382894	60.48369	47.150381	50.608696	-0.641486999999998	14.167613	9.565113	-4.453998	0.544995999999998	14.894418	4.428695	15.834947	9.935743	-3.397566	0.0607490000000013	58.674896	60.672477	8.126949	10.12453
8	NB	1	1	1	49.857848	44.704599	67.268762	55.424349	39.856197	43.466046	66.328065	58.469466	59.17415	60.294639	39.475222	48.734604	-5.153249	17.410914	5.566501	-10.001651	-6.391802	16.470217	8.611618	9.316302	10.436791	-10.382626	-1.123244	57.050922	60.597342	7.193074	10.739494
8	NB	1	2	2	53.933832	48.74553	70.39986	51.544815	42.153475	45.847854	75.543531	66.662975	64.890442	59.81324	43.624206	51.641675	-5.188302	16.466028	-2.389017	-11.780357	-8.085978	21.609699	12.729143	10.95661	5.879408	-10.309626	-2.292157	59.659221	64.511742	5.725389	10.57791
8	NB	1	3	3	55.964578	54.687484	83.416697	67.158361	51.671832	54.527	75.468107	64.926751	71.937614	68.398249	52.187029	56.048398	-1.27709400000001	27.452119	11.193783	-4.292746	-1.437578	19.503529	8.96217299999999	15.973036	12.433671	-3.777549	0.0838199999999958	63.808006	69.405487	7.843428	13.440909
8	NB	1	4	4	54.815335	50.163771	74.400259	50.936125	38.989804	42.287189	76.989863	69.050355	66.406174	65.648062	39.852992	52.774462	-4.651564	19.584924	-3.87921	-15.825531	-12.528146	22.174528	14.23502	11.590839	10.832727	-14.962343	-2.040873	57.942511	61.308726	3.12717600000001	6.493391
8	NB	1	5	5	52.181048	48.017695	73.181741	57.46708	41.65129	44.907768	70.075306	63.849167	60.811005	56.164663	41.144787	50.310539	-4.16335299999999	21.000693	5.28603200000001	-10.529758	-7.27328	17.894258	11.668119	8.629957	3.983615	-11.036261	-1.870509	58.817774	62.207463	6.636726	10.026415
8	NB	2	1	6	58.445202	57.904766	81.815369	62.381109	49.46534	52.313829	78.969616	73.106963	71.440793	71.54472	50.405084	59.073861	-0.540436	23.370167	3.935907	-8.979862	-6.131373	20.524414	14.661761	12.995591	13.099518	-8.040118	0.628658999999999	65.07247	69.845448	6.62726799999999	11.400246
8	NB	2	2	7	52.556762	46.654726	74.528678	55.034134	42.543157	40.774044	75.140665	66.233221	61.041189	56.788823	39.701353	50.057871	-5.902036	21.971916	2.477372	-10.013605	-11.782718	22.583903	13.676459	8.484427	4.232061	-12.855409	-2.498891	57.852901	59.411277	5.296139	6.854515
8	NB	2	3	8	55.982855	52.76666	73.102786	62.317755	46.757537	48.174361	79.961566	71.299007	65.291039	63.78253	46.162502	56.757299	-3.216195	17.119931	6.3349	-9.225318	-7.808494	23.978711	15.316152	9.308184	7.799675	-9.820353	0.774444000000003	61.011243	65.677584	5.028388	9.694729
8	NB	2	4	9	52.219149	47.03732	75.091036	57.820814	44.413869	44.123517	71.074014	64.496679	69.988633	65.441874	42.571542	49.183029	-5.181829	22.871887	5.601665	-7.80528	-8.095632	18.854865	12.27753	17.769484	13.222725	-9.647607	-3.03612	59.390173	63.202853	7.171024	10.983704
8	NB	2	5	10	57.513702	53.392676	80.025601	58.869996	45.257781	47.203429	80.98502	73.417064	70.41093	68.86871	43.452276	55.793794	-4.121026	22.511899	1.356294	-12.255921	-10.310273	23.471318	15.903362	12.897228	11.355008	-14.061426	-1.719908	65.611819	68.308663	8.09811699999999	10.794961
8	NB	3	1	11	55.951417	48.432836	81.027418	61.503853	44.345914	46.528352	77.008657	68.121634	65.088659	61.666524	43.41396	52.380223	-7.518581	25.076001	5.552436	-11.605503	-9.423065	21.05724	12.170217	9.13724200000001	5.715107	-12.537457	-3.571194	64.610681	66.572626	8.659264	10.621209
8	NB	3	2	12	56.506733	56.493205	74.540883	56.854617	46.423848	50.223961	80.01442	70.292571	66.125927	64.416809	48.702523	56.275296	-0.0135279999999938	18.03415	0.347884000000001	-10.082885	-6.28277199999999	23.507687	13.785838	9.61919400000001	7.910076	-7.80421	-0.231437	58.926036	62.379742	2.41930300000001	5.873009
8	NB	3	3	13	60.909168	59.213109	82.040503	58.103777	43.834962	49.452767	87.034068	80.432274	71.438038	70.455107	45.778103	60.136639	-1.696059	21.131335	-2.805391	-17.074206	-11.456401	26.1249	19.523106	10.52887	9.545939	-15.131065	-0.772528999999999	66.398485	68.755114	5.48931699999999	7.845946
8	NB	3	4	14	54.580285	50.305219	77.463065	52.27808	42.069845	43.841976	74.451389	68.511678	66.208806	64.240056	40.405839	53.50343	-4.275066	22.88278	-2.302205	-12.51044	-10.738309	19.871104	13.931393	11.628521	9.65977099999999	-14.174446	-1.076855	62.232376	64.880568	7.652091	10.300283
8	NB	3	5	15	56.993153	50.700113	76.36536	52.505921	42.610952	44.958106	81.113246	73.382503	64.376941	62.702264	43.688092	53.900634	-6.29304	19.372207	-4.487232	-14.382201	-12.035047	24.120093	16.38935	7.383788	5.709111	-13.305061	-3.092519	63.136848	67.31638	6.143695	10.323227
8	NB	4	1	16	57.081835	56.600387	83.515226	63.734413	48.50758	52.637884	73.626592	68.069464	73.318902	74.486127	52.86862	58.582458	-0.481448	26.433391	6.65257800000001	-8.574255	-4.443951	16.544757	10.987629	16.237067	17.404292	-4.213215	1.500623	62.206245	63.625547	5.12441	6.543712
8	NB	4	2	17	50.655413	47.800689	69.390229	53.478893	42.098958	46.371931	66.430309	57.601831	66.105268	66.188678	40.247817	48.845142	-2.854724	18.734816	2.82348	-8.556455	-4.28348200000001	15.774896	6.94641799999999	15.449855	15.533265	-10.407596	-1.810271	55.287799	59.976778	4.632386	9.321365
8	NB	4	3	18	56.891875	50.867559	79.168685	58.440715	44.851225	47.210936	80.647488	73.968914	67.111643	65.411035	47.362044	55.022332	-6.024316	22.27681	1.54884	-12.04065	-9.680939	23.755613	17.077039	10.219768	8.51916	-9.529831	-1.869543	62.949765	65.809897	6.05789	8.91802200000001
8	NB	4	4	19	53.026027	52.172762	66.4503	56.01171	45.427855	50.552804	71.534748	61.193966	67.652657	65.051011	46.250641	53.31075	-0.853265	13.424273	2.985683	-7.598172	-2.473223	18.508721	8.167939	14.62663	12.024984	-6.775386	0.284723	55.833679	61.67541	2.807652	8.649383
8	NB	4	5	20	49.825711	48.509412	68.647798	58.343245	43.766129	45.724947	63.04747	58.282518	61.646771	62.946028	44.636625	53.080947	-1.316299	18.822087	8.517534	-6.059582	-4.100764	13.221759	8.456807	11.82106	13.120317	-5.189086	3.255236	46.052517	50.7215	-3.773194	0.895789000000001
8	NB	5	1	21	56.393529	52.78674	81.390369	67.036521	48.523911	51.046909	76.988599	62.315873	67.267735	62.532747	45.289808	53.720266	-3.606789	24.99684	10.642992	-7.869618	-5.34662	20.59507	5.922344	10.874206	6.139218	-11.103721	-2.673263	70.734943	75.556435	14.341414	19.162906
8	NB	5	2	22	47.970747	44.871327	71.800692	55.181562	40.012947	42.406813	63.8444	50.565461	63.037538	56.506171	36.611625	45.893758	-3.09942	23.829945	7.210815	-7.95780000000001	-5.563934	15.873653	2.594714	15.066791	8.535424	-11.359122	-2.076989	58.935915	65.56575	10.965168	17.595003
8	NB	5	3	23	49.015338	48.285781	75.018039	60.587876	45.433211	46.890657	64.957134	51.665196	61.132164	58.505143	43.154507	49.659097	-0.729557	26.002701	11.572538	-3.582127	-2.124681	15.941796	2.649858	12.116826	9.489805	-5.860831	0.643759000000003	62.449718	69.195511	13.43438	20.180173
8	NB	5	4	24	50.392498	46.511727	65.912293	57.902384	42.980641	45.483312	69.047943	54.622968	59.574468	60.8607	42.135077	51.026858	-3.880771	15.519795	7.50988599999999	-7.411857	-4.90918600000001	18.655445	4.23047	9.18197	10.468202	-8.257421	0.634359999999994	58.784311	62.711382	8.391813	12.318884
8	NB	5	5	25	49.225259	47.363824	69.57154	52.524026	41.938926	44.189595	65.037712	56.001718	60.159818	54.411655	44.435456	48.267902	-1.861435	20.346281	3.298767	-7.286333	-5.035664	15.812453	6.776459	10.934559	5.186396	-4.789803	-0.957357000000002	60.824257	63.82921	11.598998	14.603951
8	NB	6	1	26	47.45139	42.704299	56.724649	46.445261	37.165255	38.99465	68.906239	57.541219	53.429287	53.078674	37.714768	44.927695	-4.747091	9.273259	-1.006129	-10.286135	-8.45674	21.454849	10.089829	5.977897	5.627284	-9.736622	-2.523695	53.813416	58.714219	6.36202599999999	11.262829
8	NB	6	2	27	47.805078	48.069279	65.310787	57.801442	41.55065	43.77989	67.121352	54.449906	56.967993	56.163749	43.037123	49.292216	0.264201	17.505709	9.996364	-6.254428	-4.025188	19.316274	6.644828	9.162915	8.358671	-4.767955	1.487138	53.869553	59.49492	6.064475	11.689842
8	NB	6	3	28	48.105528	42.955955	67.146218	57.572943	43.445065	42.044498	62.704191	53.161839	59.677894	59.036614	41.134319	46.075257	-5.149573	19.04069	9.467415	-4.660463	-6.06103	14.598663	5.056311	11.572366	10.931086	-6.971209	-2.030271	53.415666	59.754081	5.310138	11.648553
8	NB	6	4	29	53.036013	52.898408	71.766331	61.657737	47.556029	49.59872	72.951835	61.024417	65.190931	62.34783	49.986181	52.706443	-0.137604999999994	18.730318	8.621724	-5.47998399999999	-3.437293	19.915822	7.988404	12.154918	9.311817	-3.04983199999999	-0.329569999999997	61.153703	67.619573	8.11769	14.58356
8	NB	6	5	30	50.21195	49.783553	74.900258	61.913026	45.946287	50.460233	66.926364	56.933528	60.802574	61.772499	44.664883	50.826596	-0.428397000000004	24.688308	11.701076	-4.265663	0.248283000000001	16.714414	6.721578	10.590624	11.560549	-5.547067	0.614646	59.572408	64.004955	9.360458	13.793005
8	NB	7	1	31	52.240681	49.483368	69.907186	56.881985	44.136993	46.747282	70.882428	56.309633	60.776037	61.957963	42.266224	51.252602	-2.757313	17.666505	4.641304	-8.10368800000001	-5.493399	18.641747	4.068952	8.535356	9.717282	-9.974457	-0.988078999999999	64.490367	67.468014	12.249686	15.227333
8	NB	7	2	32	51.858942	45.98914	80.895504	60.790528	44.478394	48.171562	64.676944	55.088089	68.982025	63.959578	42.833074	49.043501	-5.869802	29.036562	8.931586	-7.380548	-3.68738	12.818002	3.229147	17.123083	12.100636	-9.025868	-2.815441	70.23565	69.389362	18.376708	17.53042
8	NB	7	3	33	50.336421	50.698229	68.547069	53.935284	40.313256	46.518359	66.650831	54.410898	61.248194	58.965424	42.03	49.558105	0.361807999999996	18.210648	3.598863	-10.023165	-3.818062	16.31441	4.074477	10.911773	8.629003	-8.306421	-0.778316000000004	64.635556	65.298336	14.299135	14.961915
8	NB	7	4	34	48.560043	48.594516	69.522086	61.666897	48.623902	51.229549	62.362147	53.983257	66.659774	59.696365	46.746844	47.794278	0.0344729999999984	20.962043	13.106854	0.0638590000000008	2.669506	13.802104	5.423214	18.099731	11.136322	-1.813199	-0.765765000000002	59.572858	65.344632	11.012815	16.784589
8	NB	7	5	35	52.990919	52.279725	72.266292	54.858372	43.232448	47.702153	71.872463	61.025384	57.544381	58.036444	45.347607	52.292606	-0.711193999999999	19.275373	1.867453	-9.758471	-5.288766	18.881544	8.034465	4.553462	5.045525	-7.64331199999999	-0.698312999999999	65.101808	65.297469	12.110889	12.30655
8	NB	8	1	36	48.814217	51.945026	65.165634	55.536874	43.21853	46.642883	63.47152	52.973521	59.091796	59.347316	45.677085	50.631514	3.130809	16.351417	6.722657	-5.595687	-2.171334	14.657303	4.159304	10.277579	10.533099	-3.137132	1.817297	55.458194	60.828776	6.643977	12.014559
8	NB	8	2	37	48.818177	51.449962	62.899475	59.844787	43.682975	50.58957	65.570633	57.273396	61.30365	59.497955	43.491525	52.682987	2.631785	14.081298	11.02661	-5.135202	1.771393	16.752456	8.455219	12.485473	10.679778	-5.326652	3.86481	55.760125	60.633057	6.941948	11.81488
8	NB	8	3	38	50.234684	50.712857	68.148539	59.649494	45.498315	52.187655	67.493186	57.679824	64.364211	66.071411	50.053022	51.565311	0.478172999999998	17.913855	9.41481	-4.736369	1.952971	17.258502	7.44514	14.129527	15.836727	-0.181662000000003	1.330627	54.462107	58.689199	4.227423	8.454515
8	NB	8	4	39	51.625219	52.318833	75.362075	52.18198	41.892035	47.943237	67.600984	61.583472	66.122216	64.185501	45.110194	50.94639	0.693613999999997	23.736856	0.556761000000002	-9.733184	-3.681982	15.975765	9.958253	14.496997	12.560282	-6.515025	-0.678829	58.391876	59.553875	6.766657	7.928656
8	NB	8	5	40	49.865571	51.407155	67.462974	56.504683	42.670671	46.635528	65.631013	57.284449	70.415276	64.149678	45.523036	48.634328	1.541584	17.597403	6.639112	-7.1949	-3.230043	15.765442	7.418878	20.549705	14.284107	-4.34253500000001	-1.23124300000001	54.758327	59.116365	4.892756	9.250794
8	PL	1	1	1	55.544963	57.400743	78.425554	67.113345	49.384654	52.640171	72.015876	66.915849	75.72206	70.798877	50.946962	60.125874	1.85578	22.880591	11.568382	-6.16030900000001	-2.904792	16.470913	11.370886	20.177097	15.253914	-4.598001	4.580911	62.754374	67.70832	7.209411	12.163357
8	PL	1	2	2	55.523141	55.652867	75.493298	58.236757	44.715171	48.931664	72.425246	64.000438	72.983738	73.885711	47.621176	58.288184	0.129725999999998	19.970157	2.71361599999999	-10.80797	-6.591477	16.902105	8.477297	17.460597	18.36257	-7.901965	2.765043	59.34566	62.486323	3.822519	6.963182
8	PL	1	3	3	52.776395	52.939776	74.221871	60.722156	45.799048	49.759126	66.839406	61.971775	69.523442	65.545626	45.629338	52.114578	0.163381000000001	21.445476	7.945761	-6.977347	-3.017269	14.063011	9.19538	16.747047	12.769231	-7.147057	-0.661816999999999	60.712698	63.36686	7.936303	10.590465
8	PL	1	4	4	54.712114	55.069932	76.797009	62.979915	47.068803	51.805732	71.697871	65.941687	72.465658	70.441171	46.942213	54.321052	0.357818000000002	22.084895	8.267801	-7.643311	-2.906382	16.985757	11.229573	17.753544	15.729057	-7.769901	-0.391061999999998	60.800563	65.750347	6.088449	11.038233
8	PL	1	5	5	57.360643	53.034036	78.625805	58.222899	44.131202	49.99364	75.77525	73.576485	76.559539	71.803984	47.331977	56.323101	-4.326607	21.265162	0.862255999999995	-13.229441	-7.367003	18.414607	16.215842	19.198896	14.443341	-10.028666	-1.037542	58.876901	62.370654	1.51625799999999	5.010011
8	PL	2	1	6	57.635018	56.347766	82.644349	64.70884	48.226085	48.708156	76.338847	70.261305	76.397604	70.319059	46.197021	57.309835	-1.287252	25.009331	7.07382199999999	-9.408933	-8.926862	18.703829	12.626287	18.762586	12.684041	-11.437997	-0.325183000000003	67.002581	68.917728	9.367563	11.28271
8	PL	2	2	7	61.434287	59.470485	89.888203	66.3453	47.223491	53.436481	80.504767	72.355745	77.894608	77.370438	48.838031	63.617415	-1.963802	28.453916	4.911013	-14.210796	-7.997806	19.07048	10.921458	16.460321	15.936151	-12.596256	2.183128	71.572095	72.847682	10.137808	11.413395
8	PL	2	3	8	60.096662	64.351729	92.32744	77.944356	56.311641	64.060099	71.020914	73.274002	87.662937	82.174604	58.195958	63.485352	4.255067	32.230778	17.847694	-3.785021	3.96343699999999	10.924252	13.17734	27.566275	22.077942	-1.900704	3.38869	67.998438	71.109902	7.90177599999999	11.01324
8	PL	2	4	9	58.845293	67.044556	74.131089	67.019837	51.012221	58.135058	82.459992	70.373009	71.629144	69.733928	56.935864	65.335333	8.199263	15.285796	8.174544	-7.833072	-0.710234999999997	23.614699	11.527716	12.783851	10.888635	-1.909429	6.49004000000001	62.789939	66.102046	3.944646	7.256753
8	PL	2	5	10	60.81821	57.321958	86.184791	61.676253	47.600263	49.042324	85.194368	74.976152	75.87066	72.319315	46.836887	61.03109	-3.496252	25.366581	0.858043000000002	-13.217947	-11.775886	24.376158	14.157942	15.05245	11.501105	-13.981323	0.212879999999998	69.10908	70.69998	8.29087000000001	9.88177
8	PL	3	1	11	59.380625	58.660715	89.431267	62.155249	46.677534	53.270335	76.697045	67.725364	80.133013	76.425961	51.860346	60.719117	-0.719909999999999	30.050642	2.774624	-12.703091	-6.11029	17.31642	8.344739	20.752388	17.045336	-7.520279	1.338492	69.081734	70.953588	9.701109	11.572963
8	PL	3	2	12	58.229686	63.818938	72.502262	62.759634	49.976965	58.730209	83.386382	72.333893	77.677959	77.474593	56.119783	65.276523	5.589252	14.272576	4.529948	-8.252721	0.500523000000001	25.156696	14.104207	19.448273	19.244907	-2.109903	7.046837	60.758831	64.753983	2.529145	6.524297
8	PL	3	3	13	65.488813	58.494959	92.065503	63.282302	47.723088	54.706607	85.43623	78.060102	89.24488	81.424408	48.424157	63.687892	-6.99385399999999	26.57669	-2.20651099999999	-17.765725	-10.782206	19.947417	12.571289	23.756067	15.935595	-17.064656	-1.800921	77.810668	80.012775	12.321855	14.523962
8	PL	3	4	14	58.372268	56.892509	84.645878	58.24212	44.601878	51.386863	77.106003	68.008814	80.524971	78.635471	48.876669	59.068533	-1.479759	26.27361	-0.130147999999998	-13.77039	-6.985405	18.733735	9.636546	22.152703	20.263203	-9.495599	0.696265000000004	70.279785	68.690268	11.907517	10.318
8	PL	3	5	15	60.674003	60.077202	78.059488	58.946854	48.134543	55.555729	86.042653	71.201361	78.278993	78.984506	52.686704	62.916189	-0.596800999999999	17.385485	-1.727149	-12.53946	-5.118274	25.36865	10.527358	17.60499	18.310503	-7.987299	2.242186	68.927838	72.106166	8.253835	11.432163
8	PL	4	1	16	63.921515	60.621336	83.968471	64.693277	52.037185	59.367592	86.414526	76.881954	85.648716	83.67753	55.64622	60.226994	-3.300179	20.046956	0.771761999999995	-11.88433	-4.553923	22.493011	12.960439	21.727201	19.756015	-8.275295	-3.694521	71.776824	73.326374	7.85530900000001	9.404859
8	PL	4	2	17	61.685654	58.721196	83.603145	63.378735	51.240906	53.8609	82.295728	74.513129	78.978346	76.917235	51.605581	60.176932	-2.964458	21.917491	1.693081	-10.444748	-7.824754	20.610074	12.827475	17.292692	15.231581	-10.080073	-1.508722	67.79756	73.385047	6.111906	11.699393
8	PL	4	3	18	60.96472	56.935133	79.053994	60.11305	46.744823	51.660373	82.148582	75.248754	76.285363	79.420621	46.409747	62.181489	-4.029587	18.089274	-0.851669999999999	-14.219897	-9.304347	21.183862	14.284034	15.320643	18.455901	-14.554973	1.216769	67.171259	69.66829	6.20653900000001	8.70357
8	PL	4	4	19	60.184077	64.339051	77.002635	65.306194	48.582672	56.673703	82.892461	72.454329	76.5133	78.247007	54.39839	64.537547	4.154974	16.818558	5.122117	-11.601405	-3.510374	22.708384	12.270252	16.329223	18.06293	-5.785687	4.35347	64.701551	69.139037	4.51747399999999	8.95496
8	PL	4	5	20	57.410946	57.700777	72.227636	55.254159	47.86736	59.134454	77.435059	73.759032	78.226024	75.076905	52.409832	59.117918	0.289831	14.81669	-2.156787	-9.543586	1.723508	20.024113	16.348086	20.815078	17.665959	-5.001114	1.706972	65.082858	69.942356	7.671912	12.53141
8	PL	5	1	21	49.132113	51.663194	68.103921	55.512271	44.122855	49.02432	62.34404	53.155204	62.691098	62.943236	46.827366	52.122707	2.531081	18.971808	6.380158	-5.009258	-0.107792999999994	13.211927	4.023091	13.558985	13.811123	-2.304747	2.990594	58.268166	58.980109	9.136053	9.847996
8	PL	5	2	22	49.52689	55.19796	69.656791	63.314005	47.219395	57.096427	63.423567	52.626259	67.923338	64.403181	51.642785	54.957688	5.67107	20.129901	13.787115	-2.307495	7.569537	13.896677	3.099369	18.396448	14.876291	2.115895	5.430798	57.674735	60.812979	8.147845	11.286089
8	PL	5	3	23	52.516534	61.500163	72.759338	61.841046	49.67568	59.304905	67.75856	55.24455	74.98902	74.803522	57.513576	60.880234	8.983629	20.242804	9.324512	-2.840854	6.788371	15.242026	2.728016	22.472486	22.286988	4.997042	8.3637	61.364406	62.550006	8.847872	10.033472
8	PL	5	4	24	53.614609	58.024494	71.783395	59.052911	46.044973	52.979258	70.448832	59.28519	72.271986	70.833192	50.058145	60.853814	4.409885	18.168786	5.438302	-7.569636	-0.635351	16.834223	5.670581	18.657377	17.218583	-3.556464	7.239205	61.038866	63.666066	7.424257	10.051457
8	PL	5	5	25	51.62325	54.101953	70.368044	58.781077	44.937412	48.299732	69.703517	61.273476	64.556517	64.325074	45.145342	53.719049	2.478703	18.744794	7.157827	-6.685838	-3.323518	18.080267	9.650226	12.933267	12.701824	-6.477908	2.095799	57.808592	57.408361	6.185342	5.785111
8	PL	6	1	26	47.930202	43.534962	80.302813	55.696099	40.449587	45.091554	58.037282	50.334352	61.31817	57.479953	41.881839	47.673074	-4.39524	32.372611	7.765897	-7.480615	-2.838648	10.10708	2.40415	13.387968	9.549751	-6.048363	-0.257128000000002	58.237136	57.173	10.306934	9.242798
8	PL	6	2	27	51.304627	48.489845	77.972554	64.695272	49.369388	53.695643	67.084459	55.771365	62.921964	59.000698	54.67201	52.381921	-2.814782	26.667927	13.390645	-1.935239	2.39101599999999	15.779832	4.466738	11.617337	7.696071	3.367383	1.07729399999999	55.672892	57.629301	4.36826499999999	6.32467399999999
8	PL	6	3	28	48.623229	42.619637	75.487884	56.213776	42.780422	42.408155	61.474345	55.523589	54.579903	54.062796	42.96946	48.264583	-6.003592	26.864655	7.590547	-5.842807	-6.215074	12.851116	6.90036	5.956674	5.439567	-5.653769	-0.358646	52.510799	52.698673	3.88757	4.075444
8	PL	6	4	29	49.32635	50.347484	74.380603	64.642132	47.095372	49.844968	60.907316	53.4146	65.49645	64.411578	46.517025	51.904145	1.021134	25.054253	15.315782	-2.230978	0.518618000000004	11.580966	4.08825	16.1701	15.085228	-2.809325	2.577795	51.453464	54.531496	2.127114	5.205146
8	PL	6	5	30	50.914778	47.392254	79.828172	63.127516	43.639838	43.991769	62.629649	56.990757	60.107318	58.719949	45.81251	49.740384	-3.522524	28.913394	12.212738	-7.27494	-6.923009	11.714871	6.075979	9.19254	7.805171	-5.102268	-1.174394	56.112078	56.640836	5.1973	5.726058
8	PL	7	1	31	50.649936	55.963437	73.86369	68.406552	48.114461	53.318153	63.568948	55.309199	66.453088	63.01672	52.211032	54.739896	5.313501	23.213754	17.756616	-2.535475	2.66821700000001	12.919012	4.659263	15.803152	12.366784	1.56109600000001	4.08996	58.305624	61.831516	7.655688	11.18158
8	PL	7	2	32	51.349743	54.541741	78.995607	68.026134	50.188181	50.429206	60.097665	54.76218	67.876444	65.102333	48.909133	53.362671	3.19199800000001	27.645864	16.676391	-1.161562	-0.920536999999996	8.747922	3.412437	16.526701	13.75259	-2.44061	2.012928	58.011079	59.012286	6.66133600000001	7.66254300000001
8	PL	7	3	33	49.706443	56.133503	70.051653	64.116924	47.041184	53.376165	69.087053	55.136389	61.173062	64.168691	54.212828	55.561801	6.42706	20.34521	14.410481	-2.665259	3.669722	19.38061	5.429946	11.466619	14.462248	4.506385	5.855358	50.519686	54.755356	0.813243	5.048913
8	PL	7	4	34	46.09599	45.022058	67.214856	50.066549	38.127487	39.221635	59.7099	53.136464	55.834306	54.872382	38.3038	45.846586	-1.073932	21.118866	3.970559	-7.968503	-6.874355	13.61391	7.040474	9.738316	8.776392	-7.79219	-0.249403999999998	50.031245	54.724942	3.935255	8.628952
8	PL	7	5	35	49.68135	49.387673	75.422557	57.229467	45.02115	48.097106	58.69049	53.507352	65.665498	61.853382	46.73879	50.065303	-0.293677000000002	25.741207	7.548117	-4.6602	-1.58424400000001	9.00914	3.826002	15.984148	12.172032	-2.94256	0.383952999999998	57.481703	60.729368	7.800353	11.048018
8	PL	8	1	36	49.636676	46.575881	71.819579	58.218548	44.502763	46.360899	64.670349	52.585673	62.637753	56.423758	43.626723	50.276909	-3.060795	22.182903	8.581872	-5.133913	-3.275777	15.033673	2.948997	13.001077	6.787082	-6.009953	0.640233000000002	56.70627	59.536881	7.069594	9.900205
8	PL	8	2	37	50.473175	51.006469	69.973101	57.515716	46.720776	48.004656	66.121047	56.057157	61.821178	59.122904	46.159386	53.263095	0.533294000000005	19.499926	7.042541	-3.752399	-2.468519	15.647872	5.583982	11.348003	8.649729	-4.313789	2.78992	59.413571	61.371825	8.940396	10.89865
8	PL	8	3	38	49.325329	47.123902	67.49275	61.66165	50.70777	50.723331	66.025352	53.934279	63.460621	62.180264	47.09624	50.99624	-2.201427	18.167421	12.336321	1.38244099999999	1.398002	16.700023	4.60894999999999	14.135292	12.854935	-2.229089	1.670911	53.052055	54.270799	3.726726	4.94546999999999
8	PL	8	4	39	46.056395	41.886257	66.368021	45.853813	36.768166	37.411045	62.097029	53.073263	53.15541	51.092023	37.725707	45.633698	-4.170138	20.311626	-0.202582	-9.288229	-8.64535	16.040634	7.016868	7.099015	5.035628	-8.330688	-0.422696999999999	53.695647	53.567416	7.639252	7.511021
8	PL	8	5	40	47.576454	44.210093	68.267286	56.177109	41.982956	43.778901	63.575721	53.113719	62.00773	54.150425	42.103325	48.962622	-3.366361	20.690832	8.600655	-5.593498	-3.797553	15.999267	5.537265	14.431276	6.573971	-5.473129	1.386168	54.979723	57.743146	7.403269	10.166692
12	IN	1	1	1	43.236781	44.04235	66.185265	52.983425	40.222247	45.195166	53.33878	46.464442	62.176864	59.879931	41.807653	45.495085	0.805568999999998	22.948484	9.746644	-3.014534	1.958385	10.101999	3.227661	18.940083	16.64315	-1.429128	2.258304	48.223755	48.693308	4.986974	5.456527
12	IN	1	2	2	46.889096	53.237767	70.500122	68.760911	50.062533	58.262431	60.970268	49.84596	71.211026	66.287119	52.70846	52.601124	6.348671	23.611026	21.871815	3.173437	11.373335	14.081172	2.956864	24.32193	19.398023	5.819364	5.712028	52.664654	58.168566	5.775558	11.27947
12	IN	1	3	3	44.330383	49.041614	63.426992	63.736517	46.152334	51.780527	54.620219	45.135867	68.982	65.667453	47.906521	48.972034	4.71123100000001	19.096609	19.406134	1.82195100000001	7.450144	10.289836	0.805484	24.651617	21.33707	3.576138	4.641651	50.76215	55.349961	6.431767	11.019578
12	IN	1	4	4	46.828498	56.332082	66.681243	71.647541	52.513613	58.359173	61.220496	47.788718	70.530912	68.095147	53.59998	53.798837	9.503584	19.852745	24.819043	5.685115	11.530675	14.391998	0.96022	23.702414	21.266649	6.771482	6.970339	53.785636	58.037709	6.95713799999999	11.209211
12	IN	1	5	5	45.892527	53.123216	62.391471	61.419123	45.123714	53.777537	60.119506	50.400467	69.095614	65.674657	47.656205	50.347084	7.230689	16.498944	15.526596	-0.768813000000002	7.88501	14.226979	4.50794	23.203087	19.78213	1.763678	4.454557	51.775494	56.919669	5.882967	11.027142
12	IN	2	1	6	52.261486	51.071851	75.743201	64.881566	46.650758	52.545488	70.087669	56.588809	74.458549	70.59525	46.440559	52.886945	-1.189635	23.481715	12.62008	-5.61072799999999	0.284002000000001	17.826183	4.327323	22.197063	18.333764	-5.820927	0.625458999999999	59.605776	63.949378	7.34429	11.687892
12	IN	2	2	7	43.818904	45.816121	64.130653	60.409202	44.647865	46.826619	55.245011	47.711649	61.612584	61.20512	43.570516	46.503654	1.997217	20.311749	16.590298	0.828961	3.007715	11.426107	3.892745	17.79368	17.386216	-0.248388000000006	2.68474999999999	48.539991	51.977309	4.721087	8.15840499999999
12	IN	2	3	8	49.853215	46.97035	69.331236	55.763494	38.0851	44.418662	69.754302	58.827338	66.105357	63.438697	39.916487	46.393801	-2.882865	19.478021	5.910279	-11.768115	-5.434553	19.901087	8.974123	16.252142	13.585482	-9.936728	-3.459414	56.253433	61.424108	6.400218	11.570893
12	IN	2	4	9	45.588283	48.72956	64.105782	64.481176	47.913382	52.504181	59.377298	49.425346	65.791768	64.474574	48.547526	49.472265	3.141277	18.517499	18.892893	2.325099	6.91589800000001	13.789015	3.837063	20.203485	18.886291	2.959243	3.883982	49.442991	54.319033	3.854708	8.73075
12	IN	2	5	10	49.656033	55.234813	73.547584	71.777043	51.275054	58.096915	66.057955	53.303375	73.024175	69.76495	52.968621	54.207307	5.57878	23.891551	22.12101	1.619021	8.440882	16.401922	3.647342	23.368142	20.108917	3.312588	4.551274	55.930271	61.642983	6.274238	11.98695
12	IN	3	1	11	44.445831	49.707123	68.190058	55.933868	42.811277	55.076957	50.871904	42.212733	71.363247	68.395509	46.36255	50.125219	5.261292	23.744227	11.488037	-1.634554	10.631126	6.426073	-2.233098	26.917416	23.949678	1.916719	5.679388	52.263758	53.518081	7.817927	9.07225
12	IN	3	2	12	42.258667	47.302349	61.340583	56.384991	44.186795	51.626882	55.498011	44.882748	66.147745	62.32211	46.529408	45.933579	5.043682	19.081916	14.126324	1.92812799999999	9.368215	13.239344	2.624081	23.889078	20.063443	4.27074099999999	3.674912	51.273825	52.478918	9.015158	10.220251
12	IN	3	3	13	51.227337	56.783848	80.419707	63.858073	48.119148	56.382512	65.54325	53.338064	73.175195	67.776171	52.493075	53.734959	5.556511	29.19237	12.630736	-3.108189	5.155175	14.315913	2.110727	21.947858	16.548834	1.265738	2.507622	59.534883	60.881869	8.307546	9.654532
12	IN	3	4	14	51.499319	58.85906	78.778732	66.751157	47.986913	57.554976	67.130785	50.824963	73.981803	71.605058	51.708392	56.573658	7.359741	27.279413	15.251838	-3.512406	6.055657	15.631466	-0.674356000000003	22.482484	20.105739	0.209073000000004	5.074339	57.298307	62.128367	5.798988	10.629048
12	IN	3	5	15	47.338207	51.009374	61.78083	57.35073	43.780804	52.423009	64.041447	51.849158	65.16404	64.040184	48.973799	50.685257	3.671167	14.442623	10.012523	-3.55740299999999	5.084802	16.70324	4.51095100000001	17.825833	16.701977	1.635592	3.34705	52.035907	56.52566	4.6977	9.187453
12	IN	4	1	16	51.793748	61.283975	73.770914	78.052475	57.292382	65.461079	70.895478	53.910626	72.113505	72.431426	61.43858	59.958841	9.490227	21.977166	26.258727	5.498634	13.667331	19.10173	2.116878	20.319757	20.637678	9.644832	8.165093	57.955354	62.868161	6.161606	11.074413
12	IN	4	2	17	46.548255	49.433281	62.262568	57.547118	44.127935	49.223529	61.519353	51.138916	63.425477	59.906785	45.057343	46.637403	2.885026	15.714313	10.998863	-2.42032	2.675274	14.971098	4.590661	16.877222	13.35853	-1.49091199999999	0.0891480000000016	55.819625	59.556274	9.27137	13.008019
12	IN	4	3	18	49.597017	51.438491	75.813484	72.522596	50.837526	55.946295	61.308202	54.331393	70.197328	65.655244	51.799332	54.430493	1.841474	26.216467	22.925579	1.240509	6.349278	11.711185	4.734376	20.600311	16.058227	2.202315	4.833476	54.130349	56.245801	4.533332	6.648784
12	IN	4	4	19	49.039045	57.253722	69.735063	69.353809	54.681375	58.656182	64.241959	52.160688	67.541588	66.24757	56.787213	53.857751	8.214677	20.696018	20.314764	5.64233	9.617137	15.202914	3.121643	18.502543	17.208525	7.748168	4.818706	57.243255	60.325162	8.20421	11.286117
12	IN	4	5	20	49.3241	56.732698	70.868236	67.338267	51.31216	57.911614	69.494455	53.745541	72.294553	69.969126	52.620466	55.12207	7.408598	21.544136	18.014167	1.98806	8.587514	20.170355	4.421441	22.970453	20.645026	3.296366	5.79797	56.254426	59.805629	6.930326	10.481529
12	IN	5	1	21	58.900316	63.178607	92.454404	72.344842	51.644816	62.02029	69.596772	59.943396	89.569251	79.884091	53.523556	58.796729	4.278291	33.554088	13.444526	-7.2555	3.11997400000001	10.696456	1.04308	30.668935	20.983775	-5.37676	-0.103586999999997	68.643336	73.21042	9.74302000000001	14.310104
12	IN	5	2	22	47.577624	58.344036	66.090325	57.511643	45.172344	57.377289	56.833236	52.957005	69.69177	66.930734	53.118525	53.018121	10.766412	18.512701	9.934019	-2.40528	9.799665	9.255612	5.379381	22.114146	19.35311	5.540901	5.440497	53.180367	55.947122	5.602743	8.369498
12	IN	5	3	23	55.313602	56.794395	73.661443	68.617417	50.046321	58.264978	75.437014	68.242986	69.710567	72.743394	55.088153	58.875161	1.480793	18.347841	13.303815	-5.267281	2.951376	20.123412	12.929384	14.396965	17.429792	-0.225449000000005	3.561559	56.889598	62.0323	1.575996	6.718698
12	IN	5	4	24	49.922538	50.963891	70.031776	54.56085	39.988195	49.640651	61.338233	59.291422	68.404142	68.517579	44.49726	50.805886	1.04135299999999	20.109238	4.638312	-9.93434300000001	-0.281887000000005	11.415695	9.36888399999999	18.481604	18.595041	-5.42527800000001	0.883347999999998	55.265952	58.18495	5.343414	8.262412
12	IN	5	5	25	45.965957	52.722479	69.052589	58.266286	42.575453	51.794869	56.670274	50.786552	64.738783	64.054401	48.192303	48.811877	6.756522	23.086632	12.300329	-3.390504	5.828912	10.704317	4.820595	18.772826	18.088444	2.226346	2.84592	53.032555	52.192915	7.066598	6.226958
12	IN	6	1	26	49.316703	50.731653	73.650816	71.993401	52.010171	58.436454	60.31253	52.939915	73.029928	66.696097	52.479561	49.253596	1.41495	24.334113	22.676698	2.693468	9.119751	10.995827	3.623212	23.713225	17.379394	3.162858	-0.0631069999999951	57.847516	65.464362	8.530813	16.147659
12	IN	6	2	27	47.334052	54.295479	75.361559	64.908438	46.433218	54.056033	59.326315	47.344724	68.219082	68.311214	51.705543	54.993289	6.961427	28.027507	17.574386	-0.900834000000003	6.721981	11.992263	0.0106719999999996	20.88503	20.977162	4.371491	7.659237	51.563862	54.1856	4.22981	6.851548
12	IN	6	3	28	46.798652	52.077264	68.987043	61.746921	44.598629	53.4255	59.999486	52.061606	67.758286	65.28331	47.778333	51.493131	5.278612	22.188391	14.948269	-2.20002299999999	6.626848	13.200834	5.262954	20.959634	18.484658	0.979681000000006	4.694479	56.134254	57.446017	9.335602	10.647365
12	IN	6	4	29	47.100338	46.882235	66.364644	57.293608	43.76423	51.445271	60.709266	53.418611	67.28606	64.37565	46.269469	44.859243	-0.218102999999999	19.264306	10.19327	-3.336108	4.344933	13.608928	6.318273	20.185722	17.275312	-0.830869	-2.241095	55.209162	57.27749	8.108824	10.177152
12	IN	6	5	30	46.529477	47.876534	65.797716	60.851455	42.093631	46.939313	58.882998	49.68253	68.014654	60.693641	41.10827	50.272727	1.347057	19.268239	14.321978	-4.435846	0.409835999999999	12.353521	3.153053	21.485177	14.164164	-5.421207	3.74325	53.518135	56.62242	6.988658	10.092943
12	IN	7	1	31	46.411276	43.292082	64.027943	54.703276	40.163489	44.731618	64.818127	51.416086	62.530961	64.659279	40.730852	45.705521	-3.119194	17.616667	8.292	-6.247787	-1.679658	18.406851	5.00481	16.119685	18.248003	-5.680424	-0.705755000000003	48.739289	51.5997	2.328013	5.188424
12	IN	7	2	32	45.684083	48.106285	63.323878	54.720467	42.997453	49.156628	59.465161	50.648297	62.878439	59.409524	48.432029	47.762996	2.422202	17.639795	9.036384	-2.68663	3.472545	13.781078	4.964214	17.194356	13.725441	2.747946	2.078913	49.246325	51.959942	3.562242	6.275859
12	IN	7	3	33	48.717633	49.766157	78.753044	71.174893	48.805027	51.951393	59.14667	47.976083	69.126604	63.485583	49.755424	50.532753	1.048524	30.035411	22.45726	0.0873940000000033	3.23376	10.429037	-0.741549999999997	20.408971	14.76795	1.037791	1.81512	58.877778	60.558874	10.160145	11.841241
12	IN	7	4	34	51.111731	51.932315	77.833678	63.169652	48.84411	55.738395	67.052762	54.11761	78.274999	69.249715	48.881756	49.822008	0.820584000000004	26.721947	12.057921	-2.267621	4.626664	15.941031	3.005879	27.163268	18.137984	-2.229975	-1.289723	60.148164	63.135721	9.036433	12.02399
12	IN	7	5	35	46.175248	48.309294	68.334745	64.421687	46.571141	54.84218	58.803301	50.636203	68.896633	62.935446	49.967633	50.847928	2.134046	22.159497	18.246439	0.395892999999994	8.666932	12.628053	4.460955	22.721385	16.760198	3.792385	4.67268	49.110758	51.402941	2.93550999999999	5.227693
12	IN	8	1	36	45.131752	41.076711	63.395679	52.331332	36.566693	42.936365	61.309814	56.538943	61.220763	51.920598	39.833393	41.542812	-4.055041	18.263927	7.19958	-8.565059	-2.195387	16.178062	11.407191	16.089011	6.788846	-5.298359	-3.58894	54.560027	58.738512	9.428275	13.60676
12	IN	8	2	37	45.414012	50.516875	63.622218	60.971484	45.501065	52.754632	55.210795	50.247615	70.554189	60.236511	52.360484	48.447639	5.102863	18.208206	15.557472	0.0870529999999974	7.34062	9.796783	4.833603	25.140177	14.822499	6.946472	3.033627	51.119424	57.191742	5.705412	11.77773
12	IN	8	3	38	46.993023	45.339273	62.088937	60.390129	44.3474	47.06339	66.726865	56.938501	63.216177	57.096481	46.856357	47.639322	-1.65375	15.095914	13.397106	-2.645623	0.0703669999999974	19.733842	9.945478	16.223154	10.103458	-0.136665999999998	0.646298999999999	49.590091	55.633252	2.597068	8.640229
12	IN	8	4	39	47.418157	45.600759	65.976815	55.750329	40.325356	45.61602	61.006693	53.278589	67.85632	56.548199	43.284425	47.265243	-1.817398	18.558658	8.332172	-7.092801	-1.802137	13.588536	5.860432	20.438163	9.130042	-4.133732	-0.152914000000003	53.073017	59.386187	5.65486	11.96803
12	IN	8	5	40	47.739283	48.928555	67.781587	58.385022	41.90098	49.131478	62.113582	52.875812	69.672091	63.660388	46.408927	48.557948	1.189272	20.042304	10.645739	-5.838303	1.392195	14.374299	5.136529	21.932808	15.921105	-1.330356	0.818665000000003	53.689571	59.434818	5.950288	11.695535
12	IV	1	1	1	45.751696	46.804631	60.922966	57.326375	47.294795	50.623123	58.404994	48.888097	66.999011	60.820957	45.575021	49.685445	1.052935	15.17127	11.574679	1.543099	4.871427	12.653298	3.136401	21.247315	15.069261	-0.176675000000003	3.933749	53.260649	53.860389	7.508953	8.108693
12	IV	1	2	2	41.436347	45.460693	61.681382	55.2621	44.498457	48.304474	50.055854	42.486213	66.562571	59.937122	42.949308	46.862568	4.024346	20.245035	13.825753	3.06211	6.868127	8.619507	1.049866	25.126224	18.500775	1.512961	5.42622100000001	47.455456	48.871394	6.019109	7.435047
12	IV	1	3	3	47.855589	50.094502	68.144251	63.450789	46.441326	53.169686	63.749391	50.9516	68.445613	65.093295	51.526851	51.623364	2.238913	20.288662	15.5952	-1.41426300000001	5.314097	15.893802	3.096011	20.590024	17.237706	3.671262	3.767775	55.873232	56.990073	8.017643	9.134484
12	IV	1	4	4	47.07071	49.598625	66.298644	59.165152	45.747638	53.72282	59.41694	48.238314	72.630061	67.129798	49.829469	49.503498	2.527915	19.227934	12.094442	-1.323072	6.65211	12.34623	1.167604	25.559351	20.059088	2.758759	2.432788	52.321819	55.539392	5.251109	8.468682
12	IV	1	5	5	45.04597	47.889777	62.542079	60.971091	46.228642	48.113261	58.143782	48.585038	67.139374	61.499883	43.529168	50.615379	2.84380700000001	17.496109	15.925121	1.182672	3.067291	13.097812	3.539068	22.093404	16.453913	-1.516802	5.569409	50.242779	51.876734	5.196809	6.830764
12	IV	2	1	6	50.419898	55.354215	75.917668	70.924062	53.235099	59.598989	65.319514	48.628188	76.890288	69.878337	52.456769	53.383156	4.934317	25.49777	20.504164	2.81520099999999	9.179091	14.899616	-1.79171	26.47039	19.458439	2.036871	2.963258	60.547463	64.222194	10.127565	13.802296
12	IV	2	2	7	42.147662	47.558237	56.877328	46.552414	38.163674	44.153295	56.997946	46.383621	54.598494	52.999284	39.691425	47.726558	5.410575	14.729666	4.404752	-3.983988	2.005633	14.850284	4.235959	12.450832	10.851622	-2.45623699999999	5.578896	51.559286	51.076963	9.411624	8.929301
12	IV	2	3	8	46.665658	48.516991	62.672531	62.304494	47.330114	50.986096	63.036997	48.505679	63.857361	56.777611	45.889532	48.356623	1.851333	16.006873	15.638836	0.664456000000001	4.320438	16.371339	1.840021	17.191703	10.111953	-0.776125999999998	1.690965	56.348662	60.432184	9.683004	13.766526
12	IV	2	4	9	47.956413	48.016675	67.141906	62.538102	45.409933	47.377984	63.945099	50.574173	65.195315	59.548045	42.677377	49.597599	0.0602620000000016	19.185493	14.581689	-2.54648	-0.578429	15.988686	2.61776	17.238902	11.591632	-5.279036	1.641186	59.208732	60.501159	11.252319	12.544746
12	IV	2	5	10	50.306616	48.332678	76.757145	64.382574	46.610294	47.327021	65.819358	50.928235	67.725646	63.228012	43.893341	51.491382	-1.973938	26.450529	14.075958	-3.696322	-2.979595	15.512742	0.621619000000003	17.41903	12.921396	-6.413275	1.184766	60.071478	58.849295	9.764862	8.542679
12	IV	3	1	11	44.004494	45.501656	60.74666	52.164704	40.453239	41.88546	58.984162	48.355933	57.650129	49.930689	38.101391	48.155973	1.497162	16.742166	8.16021	-3.551255	-2.119034	14.979668	4.351439	13.645635	5.926195	-5.903103	4.151479	50.571672	51.818295	6.567178	7.813801
12	IV	3	2	12	53.444077	51.971907	83.968643	71.655017	50.730251	52.953279	66.176789	55.172173	77.599219	69.82748	46.172251	53.657945	-1.47217	30.524566	18.21094	-2.713826	-0.490797999999998	12.732712	1.728096	24.155142	16.383403	-7.271826	0.213867999999998	61.256941	61.089156	7.812864	7.645079
12	IV	3	3	13	51.171006	53.496826	78.652597	65.006776	45.385375	48.675067	63.603288	52.866983	74.543559	66.03604	44.446641	54.288568	2.32582	27.481591	13.83577	-5.785631	-2.495939	12.432282	1.695977	23.372553	14.865034	-6.724365	3.117562	56.034358	55.103458	4.863352	3.932452
12	IV	3	4	14	44.977985	39.520013	65.453554	52.047323	38.18594	38.013341	57.846225	50.529857	58.116051	49.940021	35.397158	44.250482	-5.457972	20.475569	7.069338	-6.79204499999999	-6.964644	12.86824	5.551872	13.138066	4.962036	-9.580827	-0.727502999999999	50.965132	50.978731	5.987147	6.00074600000001
12	IV	3	5	15	46.743071	43.547369	64.48394	50.902345	40.29434	42.639572	58.837894	50.44463	61.833429	53.740044	39.654512	48.680327	-3.195702	17.740869	4.159274	-6.448731	-4.103499	12.094823	3.701559	15.090358	6.996973	-7.088559	1.937256	53.418212	52.222917	6.675141	5.479846
12	IV	4	1	16	49.598811	50.655492	71.793618	67.073147	48.193321	54.825088	61.790333	51.673263	70.358939	67.140858	48.557209	52.032585	1.056681	22.194807	17.474336	-1.40549	5.226277	12.191522	2.074452	20.760128	17.542047	-1.041602	2.433774	59.037898	59.654768	9.439087	10.055957
12	IV	4	2	17	48.535201	48.650228	72.642638	57.904356	42.868172	46.923121	64.047382	51.778251	69.762784	62.906769	43.729675	50.989264	0.115026999999998	24.107437	9.369155	-5.667029	-1.61208	15.512181	3.24305	21.227583	14.371568	-4.805526	2.454063	54.361223	54.782264	5.826022	6.247063
12	IV	4	3	18	48.036896	51.453941	69.09643	68.619668	49.511465	55.780373	59.31812	48.452378	72.41123	69.054527	50.384603	52.68271	3.417045	21.059534	20.582772	1.474569	7.743477	11.281224	0.415482000000004	24.374334	21.017631	2.347707	4.645814	54.111502	55.664654	6.074606	7.627758
12	IV	4	4	19	47.833018	55.4797	68.350749	60.931197	46.23063	55.435862	60.164215	52.906882	69.234938	65.214055	48.660275	50.643875	7.646682	20.517731	13.098179	-1.602388	7.602844	12.331197	5.073864	21.40192	17.381037	0.827256999999996	2.810857	55.234988	56.204886	7.40197	8.371868
12	IV	4	5	20	47.356758	46.76862	64.672116	50.982543	42.714979	46.184479	61.008968	54.211278	61.197722	58.616999	41.458196	52.351598	-0.588138000000001	17.315358	3.625785	-4.641779	-1.172279	13.65221	6.85452	13.840964	11.260241	-5.898562	4.99484	53.651425	53.766434	6.294667	6.409676
12	IV	5	1	21	46.415458	55.630386	75.461754	66.934986	48.486976	55.847144	52.944719	44.061866	73.108302	68.115025	44.517178	54.278819	9.214928	29.046296	20.519528	2.071518	9.431686	6.529261	-2.353592	26.692844	21.699567	-1.89828	7.863361	57.452721	59.763621	11.037263	13.348163
12	IV	5	2	22	44.593173	51.379298	63.594725	67.506367	48.453028	52.453768	57.145756	45.311612	62.23154	57.617607	51.555829	51.148732	6.786125	19.001552	22.913194	3.859855	7.860595	12.552583	0.718438999999996	17.638367	13.024434	6.962656	6.555559	50.636357	54.930437	6.043184	10.337264
12	IV	5	3	23	43.444568	45.379069	59.484527	54.398416	43.944605	47.537734	54.668201	46.357268	61.338879	57.932525	45.62056	48.597628	1.934501	16.039959	10.953848	0.500037000000006	4.093166	11.223633	2.9127	17.894311	14.487957	2.175992	5.15306	49.748303	50.831308	6.303735	7.38674
12	IV	5	4	24	46.644563	45.547934	69.578391	61.354152	44.378867	46.503295	58.382233	50.071657	65.367213	59.577951	42.65293	49.279045	-1.096629	22.933828	14.709589	-2.265696	-0.141267999999997	11.73767	3.427094	18.72265	12.933388	-3.991633	2.63448200000001	53.368291	54.072697	6.723728	7.428134
12	IV	5	5	25	46.51875	46.747324	70.480592	61.270933	46.763021	49.862469	59.164236	48.675583	67.006449	64.455473	45.03088	51.080839	0.228574000000002	23.961842	14.752183	0.244271000000005	3.343719	12.645486	2.15683300000001	20.487699	17.936723	-1.48786999999999	4.562089	51.171766	51.3877	4.653016	4.86895000000001
12	IV	6	1	26	45.464974	46.851885	70.516224	58.66981	45.361369	46.506622	58.99522	45.285301	59.477383	56.47879	43.993202	49.348745	1.386911	25.05125	13.204836	-0.103604999999995	1.041648	13.530246	-0.179673000000001	14.012409	11.013816	-1.471772	3.883771	56.854959	57.617546	11.389985	12.152572
12	IV	6	2	27	51.869661	59.415245	75.776752	73.556059	58.118845	64.248358	68.610258	52.842217	73.456681	69.212849	58.819979	56.815072	7.545584	23.907091	21.686398	6.249184	12.378697	16.740597	0.972555999999997	21.58702	17.343188	6.950318	4.945411	61.306483	63.745008	9.436822	11.875347
12	IV	6	3	28	55.644907	56.336564	94.941956	86.382099	61.933497	62.42742	69.253639	57.133067	81.610393	79.154226	55.436094	57.876433	0.691656999999999	39.297049	30.737192	6.28859	6.78251299999999	13.608732	1.48815999999999	25.965486	23.509319	-0.208813000000006	2.231526	65.708321	68.339135	10.063414	12.694228
12	IV	6	4	29	51.14763	55.06239	75.205752	72.666826	52.41607	55.103484	68.431706	55.910302	67.166366	66.162015	50.880937	56.756916	3.91476	24.058122	21.519196	1.26844	3.955854	17.284076	4.762672	16.018736	15.014385	-0.266692999999997	5.609286	58.38971	58.519351	7.24208	7.371721
12	IV	6	5	30	48.724931	54.42077	71.170766	72.965285	50.083186	56.548935	63.782987	52.578418	68.261579	62.688564	49.217523	52.031842	5.695839	22.445835	24.240354	1.358255	7.824004	15.058056	3.853487	19.536648	13.963633	0.492592000000002	3.306911	57.942063	57.736151	9.217132	9.01122
12	IV	7	1	31	47.03027	52.45148	71.563251	55.49167	44.378393	50.311136	59.634928	48.993437	69.403156	64.559421	46.649746	51.623107	5.42120999999999	24.532981	8.4614	-2.651877	3.280866	12.604658	1.963167	22.372886	17.529151	-0.380524000000001	4.592837	57.0758	58.928298	10.04553	11.898028
12	IV	7	2	32	48.278408	48.108786	70.991962	67.152823	47.577334	49.72	61.292302	50.493911	67.185973	62.639161	45.703251	51.349958	-0.169621999999997	22.713554	18.874415	-0.701073999999998	1.441592	13.013894	2.215503	18.907565	14.360753	-2.575157	3.07155	60.278066	60.202371	11.999658	11.923963
12	IV	7	3	33	50.508844	53.465138	72.94319	60.85972	43.067122	49.035624	65.982989	52.244881	71.684635	63.772212	42.448061	53.902345	2.956294	22.434346	10.350876	-7.44172200000001	-1.47322	15.474145	1.736037	21.175791	13.263368	-8.060783	3.39350099999999	60.163363	63.715625	9.65451899999999	13.206781
12	IV	7	4	34	46.497269	54.233702	68.912606	63.712475	46.874973	52.639297	56.672595	47.384545	69.142517	61.108023	47.754288	50.398985	7.736433	22.415337	17.215206	0.377703999999994	6.142028	10.175326	0.887276	22.645248	14.610754	1.257019	3.901716	52.472629	58.124895	5.97535999999999	11.627626
12	IV	7	5	35	49.737612	51.950413	74.811501	62.29197	46.466597	50.889453	62.723899	51.61002	73.148812	68.930184	46.458715	52.377706	2.212801	25.073889	12.554358	-3.271015	1.151841	12.986287	1.872408	23.4112	19.192572	-3.278897	2.640094	60.509907	60.341022	10.772295	10.60341
12	IV	8	1	36	46.511792	47.80312	70.339671	54.968498	41.056813	46.339016	59.866772	48.173687	66.307833	61.673157	39.798051	48.186892	1.291328	23.827879	8.456706	-5.454979	-0.172775999999999	13.35498	1.661895	19.796041	15.161365	-6.713741	1.6751	55.279284	58.297471	8.767492	11.785679
12	IV	8	2	37	51.806897	55.275506	78.772217	67.911965	49.100087	54.33196	63.509896	51.404558	82.784728	73.99297	45.468294	54.075471	3.468609	26.96532	16.105068	-2.70681	2.525063	11.702999	-0.402338999999998	30.977831	22.186073	-6.338603	2.268574	59.274186	61.456735	7.467289	9.649838
12	IV	8	3	38	45.854815	47.052147	59.708943	56.331006	42.95986	44.465725	62.188062	54.347604	62.000592	60.205591	42.702586	50.488948	1.197332	13.854128	10.476191	-2.894955	-1.38909	16.333247	8.49278899999999	16.145777	14.350776	-3.15222900000001	4.634133	45.503541	49.7221	-0.351274000000004	3.867285
12	IV	8	4	39	51.537259	55.480012	71.360329	68.835099	53.918351	58.75119	60.99248	52.7914	77.268745	73.417596	54.467917	52.089719	3.942753	19.82307	17.29784	2.381092	7.213931	9.455221	1.254141	25.731486	21.880337	2.930658	0.552460000000004	60.066298	63.656831	8.529039	12.119572
12	IV	8	5	40	45.363717	41.13542	63.153009	60.676348	47.445664	48.1719	57.326384	48.001043	65.762881	60.497579	42.789627	44.912124	-4.228297	17.789292	15.312631	2.081947	2.808183	11.962667	2.637326	20.399164	15.133862	-2.57409	-0.451593000000003	53.89016	55.610714	8.526443	10.246997
12	NB	1	1	1	46.591593	50.826393	63.523499	65.193454	45.452205	48.270089	65.265243	52.596604	61.920231	62.005174	47.896249	47.608668	4.2348	16.931906	18.601861	-1.139388	1.678496	18.67365	6.005011	15.328638	15.413581	1.30465599999999	1.017075	47.755348	51.580659	1.16375499999999	4.98906599999999
12	NB	1	2	2	49.701804	48.993163	77.41843	70.639229	49.368473	52.340546	66.940463	52.757526	70.707253	66.092566	46.107411	51.493166	-0.708641	27.716626	20.937425	-0.333331000000001	2.638742	17.238659	3.055722	21.005449	16.390762	-3.594393	1.791362	59.344936	62.949611	9.64313199999999	13.247807
12	NB	1	3	3	40.331528	44.424421	51.599317	51.189006	39.547454	43.367935	53.28668	44.48492	54.645797	52.690543	43.006687	45.250686	4.092893	11.267789	10.857478	-0.784073999999997	3.036407	12.955152	4.153392	14.314269	12.359015	2.675159	4.919158	44.412035	49.548049	4.080507	9.216521
12	NB	1	4	4	52.168312	47.36296	73.832374	63.845112	48.078112	48.470158	69.414506	55.630573	71.838324	66.618656	43.394396	49.306195	-4.805352	21.664062	11.6768	-4.0902	-3.698154	17.246194	3.462261	19.670012	14.450344	-8.773916	-2.862117	59.383011	63.236945	7.214699	11.068633
12	NB	1	5	5	46.389372	52.910903	65.753991	66.055346	47.276196	52.615867	62.515004	50.827058	63.3084	61.921668	51.877904	51.144348	6.521531	19.364619	19.665974	0.886823999999997	6.226495	16.125632	4.437686	16.919028	15.532296	5.488532	4.754976	51.765695	55.510081	5.376323	9.120709
12	NB	2	1	6	50.148661	58.833962	69.902108	64.816666	50.730905	60.429674	67.65167	53.362153	74.661077	66.592339	58.588946	53.856558	8.685301	19.753447	14.668005	0.582244000000003	10.281013	17.503009	3.213492	24.512416	16.443678	8.440285	3.707897	59.304331	64.202374	9.15567	14.053713
12	NB	2	2	7	42.616124	46.283302	59.354789	56.318048	42.969375	48.615802	55.263442	46.114208	63.887821	58.142939	46.492515	45.762991	3.667178	16.738665	13.701924	0.353251	5.999678	12.647318	3.498084	21.271697	15.526815	3.876391	3.146867	48.478472	51.181054	5.862348	8.56493
12	NB	2	3	8	50.940321	55.628015	70.697766	63.509852	45.9358	55.043279	69.616157	61.071033	75.873482	66.919328	49.410838	54.790276	4.687694	19.757445	12.569531	-5.004521	4.102958	18.675836	10.130712	24.933161	15.979007	-1.529483	3.849955	58.968175	64.114714	8.027854	13.174393
12	NB	2	4	9	52.494818	58.8277	71.143976	61.697187	46.245852	55.717701	77.426767	68.217161	72.091329	68.437117	52.517815	58.026767	6.332882	18.649158	9.202369	-6.248966	3.222883	24.931949	15.722343	19.596511	15.942299	0.0229969999999966	5.531949	56.832685	60.398225	4.337867	7.90340699999999
12	NB	2	5	10	51.398926	53.98393	69.321692	68.091912	48.283329	54.410665	73.64384	65.341779	72.041616	68.085513	49.531725	55.591916	2.585004	17.922766	16.692986	-3.115597	3.011739	22.244914	13.942853	20.64269	16.686587	-1.867201	4.19298999999999	55.470346	61.153425	4.07142	9.754499
12	NB	3	1	11	49.897482	54.547355	69.640439	62.641964	48.612865	55.270775	67.974057	53.29876	68.412215	68.543424	52.512639	52.609683	4.64987300000001	19.742957	12.744482	-1.284617	5.373293	18.076575	3.401278	18.514733	18.645942	2.615157	2.712201	59.811509	63.011054	9.914027	13.113572
12	NB	3	2	12	50.397646	46.669839	73.063876	61.223402	45.807946	51.867486	66.526417	54.446325	71.722775	65.293686	46.435024	47.855482	-3.727807	22.66623	10.825756	-4.5897	1.46984	16.128771	4.048679	21.325129	14.89604	-3.962622	-2.542164	62.228698	66.31734	11.831052	15.919694
12	NB	3	3	13	48.595634	43.417343	69.156984	54.917436	41.495016	45.312898	64.240329	55.152469	67.470673	63.961484	39.692844	45.345835	-5.17829099999999	20.56135	6.32180200000001	-7.100618	-3.282736	15.644695	6.55683500000001	18.875039	15.36585	-8.90279	-3.249799	54.294086	56.73226	5.698452	8.136626
12	NB	3	4	14	54.964716	49.238005	81.016144	68.837466	46.541068	47.646793	76.40806	66.348488	70.999542	68.144092	42.814839	52.518014	-5.726711	26.051428	13.87275	-8.423648	-7.317923	21.443344	11.383772	16.034826	13.179376	-12.149877	-2.446702	60.247815	61.902111	5.283099	6.937395
12	NB	3	5	15	45.54453	38.785033	56.454386	47.037699	37.962618	38.975546	66.340747	61.016321	53.876249	54.33602	36.515391	41.945232	-6.759497	10.909856	1.493169	-7.581912	-6.568984	20.796217	15.471791	8.331719	8.79149	-9.029139	-3.599298	49.168861	49.896088	3.624331	4.351558
12	NB	4	1	16	53.050947	48.393185	73.546764	63.531298	46.205534	50.638465	77.115257	63.148669	72.690904	67.62507	45.197238	52.206338	-4.657762	20.495817	10.480351	-6.845413	-2.412482	24.06431	10.097722	19.639957	14.574123	-7.853709	-0.844608999999998	57.253333	60.388607	4.202386	7.33766
12	NB	4	2	17	52.927564	49.015279	70.901522	63.099601	46.438727	48.649079	76.403172	64.985584	68.925156	66.60268	44.517641	51.525314	-3.912285	17.973958	10.172037	-6.488837	-4.278485	23.475608	12.05802	15.997592	13.675116	-8.409923	-1.40225	54.723599	58.210184	1.796035	5.28262
12	NB	4	3	18	50.365777	58.086046	66.194995	63.802868	47.104873	57.445283	69.874428	55.91983	73.026309	70.849423	54.1507	54.79092	7.720269	15.829218	13.437091	-3.260904	7.079506	19.508651	5.554053	22.660532	20.483646	3.784923	4.425143	55.223947	58.288625	4.85817	7.922848
12	NB	4	4	19	53.588409	54.604163	73.941716	73.661061	53.002958	58.553671	75.113065	65.515481	75.276669	71.885127	52.773328	55.32786	1.015754	20.353307	20.072652	-0.585450999999999	4.965262	21.524656	11.927072	21.68826	18.296718	-0.815080999999999	1.739451	59.465688	61.412909	5.877279	7.8245
12	NB	4	5	20	51.584191	56.56207	71.666656	59.931214	45.150391	53.442363	66.105874	59.421252	69.938915	70.762847	51.513795	57.982518	4.977879	20.082465	8.347023	-6.4338	1.858172	14.521683	7.83706100000001	18.354724	19.178656	-0.0703959999999952	6.398327	56.537803	56.7555	4.953612	5.171309
12	NB	5	1	21	48.727595	50.977814	64.720407	59.304633	49.334952	56.177216	67.702662	51.173168	66.875971	64.530519	52.667588	50.353694	2.250219	15.992812	10.577038	0.607357	7.449621	18.975067	2.445573	18.148376	15.802924	3.939993	1.626099	57.277766	60.781622	8.550171	12.054027
12	NB	5	2	22	43.048681	49.264378	62.291722	50.96867	38.286889	46.52592	55.515574	43.09797	61.995188	56.709096	41.009626	47.346434	6.215697	19.243041	7.919989	-4.761792	3.477239	12.466893	0.0492889999999946	18.946507	13.660415	-2.039055	4.297753	49.140352	50.129423	6.091671	7.080742
12	NB	5	3	23	50.067363	49.227999	77.32794	61.6108	42.811236	47.774776	67.298973	48.516226	69.457211	62.446976	45.102963	52.712835	-0.839364000000003	27.260577	11.543437	-7.256127	-2.292587	17.23161	-1.551137	19.389848	12.379613	-4.9644	2.645472	57.716496	61.294952	7.649133	11.227589
12	NB	5	4	24	49.858549	55.540111	65.901615	61.37114	44.190598	55.416251	68.523016	57.009293	71.234096	68.05755	49.680326	53.694739	5.68156200000001	16.043066	11.512591	-5.667951	5.55770200000001	18.664467	7.150744	21.375547	18.199001	-0.178222999999996	3.83619	54.67826	59.281793	4.81971100000001	9.423244
12	NB	5	5	25	49.05484	54.277266	64.426384	61.26568	45.925712	57.177787	70.692998	58.761758	67.621342	67.064724	54.15378	53.951494	5.222426	15.371544	12.21084	-3.129128	8.122947	21.638158	9.706918	18.566502	18.009884	5.09894	4.896654	53.966307	58.566268	4.911467	9.511428
12	NB	6	1	26	50.964839	54.524553	75.981872	61.825018	45.731191	53.857779	69.012663	54.64438	76.108038	69.612616	47.232663	53.418695	3.559714	25.017033	10.860179	-5.233648	2.89294	18.047824	3.679541	25.143199	18.647777	-3.732176	2.453856	57.329263	60.628406	6.364424	9.663567
12	NB	6	2	27	47.644979	47.846557	66.632411	61.329263	44.772257	45.58382	66.439901	56.451852	63.887242	59.544732	41.537801	49.168676	0.201577999999998	18.987432	13.684284	-2.872722	-2.061159	18.794922	8.806873	16.242263	11.899753	-6.107178	1.523697	53.284235	55.573202	5.639256	7.928223
12	NB	6	3	28	50.783001	58.755673	67.806832	65.077502	49.576289	62.920108	71.586783	61.08946	72.674133	70.03152	54.891297	55.741019	7.972672	17.023831	14.294501	-1.206712	12.137107	20.803782	10.306459	21.891132	19.248519	4.108296	4.958018	53.132525	58.265806	2.349524	7.482805
12	NB	6	4	29	51.569765	57.291825	73.246149	64.565634	46.344718	51.739624	72.324898	61.829147	69.172166	68.800891	45.702881	56.531531	5.72206000000001	21.676384	12.995869	-5.225047	0.169859000000002	20.755133	10.259382	17.602401	17.231126	-5.866884	4.961766	52.921279	55.703854	1.351514	4.134089
12	NB	6	5	30	49.302268	47.421894	59.01397	57.860714	42.877399	47.885093	75.718586	64.796005	61.245208	60.725432	46.075528	49.694794	-1.880374	9.711702	8.558446	-6.424869	-1.417175	26.416318	15.493737	11.94294	11.423164	-3.22674	0.392526000000004	51.23228	54.090373	1.930012	4.788105
12	NB	7	1	31	49.642398	50.704253	71.521313	71.164654	50.959796	53.404297	71.643726	53.572902	67.535304	64.750325	49.853166	53.142702	1.061855	21.878915	21.522256	1.317398	3.761899	22.001328	3.930504	17.892906	15.107927	0.210768000000002	3.500304	54.060989	57.441895	4.418591	7.799497
12	NB	7	2	32	51.265397	50.078872	76.227651	63.018888	44.458698	47.012031	69.582463	53.110902	68.934865	64.555655	43.732965	52.535141	-1.186525	24.962254	11.753491	-6.806699	-4.253366	18.317066	1.845505	17.669468	13.290258	-7.532432	1.269744	57.870682	61.472868	6.605285	10.207471
12	NB	7	3	33	47.474517	55.21638	71.21159	69.307248	50.879271	54.760536	57.792367	47.616817	72.930472	66.751093	48.940313	51.280239	7.741863	23.737073	21.832731	3.404754	7.286019	10.31785	0.142299999999999	25.455955	19.276576	1.465796	3.805722	56.020681	56.394009	8.546164	8.919492
12	NB	7	4	34	52.079162	57.916148	75.830426	71.304498	51.559526	56.619698	70.82023	56.610722	77.457088	71.885595	50.880779	57.151536	5.836986	23.751264	19.225336	-0.519635999999998	4.540536	18.741068	4.53156000000001	25.377926	19.806433	-1.198383	5.072374	58.008676	59.620335	5.929514	7.541173
12	NB	7	5	35	46.805325	59.792264	62.83565	70.449303	55.379706	61.719978	61.502722	51.877022	68.493823	61.972985	59.19869	53.437175	12.986939	16.030325	23.643978	8.574381	14.914653	14.697397	5.07169699999999	21.688498	15.16766	12.393365	6.63185	52.375718	56.424341	5.570393	9.61901599999999
12	NB	8	1	36	48.225785	50.710939	60.525225	56.677033	47.003188	50.122091	66.284983	48.926881	64.557116	59.073427	50.777653	53.353519	2.485154	12.29944	8.451248	-1.222597	1.896306	18.059198	0.701096	16.331331	10.847642	2.551868	5.127734	52.12129	57.582769	3.895505	9.356984
12	NB	8	2	37	50.389659	52.456481	72.58084	60.780662	47.451059	52.979295	65.374403	49.259344	71.6897	66.83334	49.98391	55.087636	2.06682199999999	22.191181	10.391003	-2.9386	2.589636	14.984744	-1.130315	21.300041	16.443681	-0.405749	4.697977	56.895774	61.558484	6.506115	11.168825
12	NB	8	3	38	52.284735	51.93001	76.718814	67.380105	49.895283	56.295866	77.023382	51.15208	76.894209	71.35724	47.704904	56.252295	-0.354724999999995	24.434079	15.09537	-2.389452	4.011131	24.738647	-1.132655	24.609474	19.072505	-4.579831	3.96756	63.207401	63.842498	10.922666	11.557763
12	NB	8	4	39	49.702272	57.891455	70.623847	66.635816	50.392677	57.377874	68.583815	49.347304	74.052817	65.787723	53.035307	58.91405	8.189183	20.921575	16.933544	0.690404999999998	7.675602	18.881543	-0.354968	24.350545	16.085451	3.333035	9.211778	56.067018	59.389403	6.364746	9.687131
12	NB	8	5	40	47.233293	53.794898	63.57769	60.615405	48.538136	56.100319	60.112509	48.498301	69.930778	64.465372	53.460219	54.67759	6.561605	16.344397	13.382112	1.304843	8.867026	12.879216	1.26500799999999	22.697485	17.232079	6.226926	7.444297	51.211251	53.499522	3.97795799999999	6.266229
12	PL	1	1	1	49.661075	49.662146	76.345256	53.500633	40.985323	46.150644	66.843914	59.987584	63.893058	59.33354	43.275404	53.116962	0.00107100000000315	26.684181	3.839558	-8.675752	-3.510431	17.182839	10.326509	14.231983	9.672465	-6.38567099999999	3.455887	55.541969	59.177378	5.880894	9.516303
12	PL	1	2	2	50.860534	51.612461	78.391147	54.500171	43.650272	48.981618	65.138374	59.010118	72.839142	66.711882	46.261722	48.602536	0.751927000000002	27.530613	3.639637	-7.210262	-1.878916	14.27784	8.149584	21.978608	15.851348	-4.598812	-2.257998	58.741587	61.62372	7.881053	10.763186
12	PL	1	3	3	51.018402	67.022294	79.762768	67.537103	49.922691	63.139377	65.746933	54.240344	75.741203	70.086764	63.40162	61.482973	16.003892	28.744366	16.518701	-1.095711	12.120975	14.728531	3.221942	24.722801	19.068362	12.383218	10.464571	52.672456	56.721343	1.654054	5.702941
12	PL	1	4	4	46.759086	55.730268	71.039525	58.720567	43.425775	51.136277	59.59328	52.739972	66.196953	59.914384	48.743913	50.213995	8.971182	24.280439	11.961481	-3.333311	4.377191	12.834194	5.980886	19.437867	13.155298	1.984827	3.45490899999999	55.837432	59.19738	9.078346	12.438294
12	PL	1	5	5	53.545975	56.531649	82.976666	68.002925	50.267729	55.638071	71.425712	62.483758	74.674169	69.727836	52.772573	56.748434	2.985674	29.430691	14.45695	-3.278246	2.092096	17.879737	8.937783	21.128194	16.181861	-0.773401999999997	3.202459	59.426278	62.291841	5.880303	8.745866
12	PL	2	1	6	48.586421	51.936122	74.598074	55.945415	41.982776	49.97753	60.51783	54.070714	71.42922	61.704489	43.637919	48.976825	3.349701	26.011653	7.358994	-6.603645	1.391109	11.931409	5.484293	22.842799	13.118068	-4.948502	0.390403999999997	54.167548	57.632917	5.581127	9.046496
12	PL	2	2	7	52.119883	57.948913	76.360049	55.360059	42.706992	50.676697	67.071774	59.01555	68.652268	64.406086	49.226525	56.073115	5.82903	24.240166	3.240176	-9.412891	-1.443186	14.951891	6.895667	16.532385	12.286203	-2.893358	3.953232	53.335994	54.687048	1.216111	2.567165
12	PL	2	3	8	43.377561	43.633753	58.20656	47.588266	37.513347	43.938201	56.927696	50.840697	57.027383	49.683286	40.113664	45.214374	0.256191999999999	14.828999	4.210705	-5.864214	0.560639999999999	13.550135	7.463136	13.649822	6.305725	-3.263897	1.836813	48.682965	50.697091	5.305404	7.31953
12	PL	2	4	9	46.534286	50.821923	68.17996	56.731248	41.937998	51.63321	60.728989	52.392136	63.123659	58.681866	45.908093	48.409563	4.287637	21.645674	10.196962	-4.596288	5.098924	14.194703	5.85785	16.589373	12.14758	-0.626193000000001	1.875277	53.078668	57.275274	6.544382	10.740988
12	PL	2	5	10	48.33637	48.218275	73.992823	68.184334	47.263725	47.745065	62.18229	54.063796	63.321369	65.429033	45.667517	53.66849	-0.118095000000004	25.656453	19.847964	-1.072645	-0.591305000000006	13.84592	5.727426	14.984999	17.092663	-2.66885300000001	5.33212	49.92914	51.907918	1.59276999999999	3.571548
12	PL	3	1	11	49.686808	44.878747	75.873413	54.955799	40.640375	43.117018	65.166702	55.91442	61.416401	59.131032	40.415531	48.324741	-4.808061	26.186605	5.268991	-9.046433	-6.56979	15.479894	6.227612	11.729593	9.444224	-9.271277	-1.362067	56.704897	58.726443	7.018089	9.039635
12	PL	3	2	12	53.100125	53.149137	79.092828	61.287331	48.238726	50.800457	67.400145	58.086209	71.352188	70.539708	47.313532	52.866883	0.0490120000000047	25.992703	8.187206	-4.861399	-2.299668	14.30002	4.986084	18.252063	17.439583	-5.786593	-0.233241999999997	58.983828	61.312849	5.883703	8.212724
12	PL	3	3	13	51.816023	55.840889	75.963033	66.27891	50.637183	58.018776	69.284959	60.119699	73.806069	72.398551	53.963826	54.681648	4.024866	24.14701	14.462887	-1.17884	6.202753	17.468936	8.303676	21.990046	20.582528	2.147803	2.865625	53.472906	57.845746	1.656883	6.029723
12	PL	3	4	14	51.932058	61.463577	81.704011	65.700176	49.506973	58.505518	62.836768	55.239678	73.746087	71.335753	55.341303	57.899876	9.531519	29.771953	13.768118	-2.425085	6.57346	10.90471	3.30762	21.814029	19.403695	3.40924500000001	5.967818	54.92629	58.020167	2.994232	6.088109
12	PL	3	5	15	57.459888	61.10623	82.956929	63.219777	49.217752	60.824751	78.713076	66.869639	73.318609	69.363252	57.80329	59.309713	3.646342	25.497041	5.759889	-8.242136	3.364863	21.253188	9.40975100000001	15.858721	11.903364	0.343401999999998	1.849825	58.623326	63.867761	1.163438	6.407873
12	PL	4	1	16	59.033781	55.952157	87.487004	62.86717	49.238214	57.805163	71.48135	62.832373	86.665075	77.168675	50.72342	57.664859	-3.081624	28.453223	3.833389	-9.795567	-1.228618	12.447569	3.798592	27.631294	18.134894	-8.310361	-1.368922	55.208191	66.929452	-3.82559	7.895671
12	PL	4	2	17	48.40775	47.824318	68.357449	54.469695	43.519331	51.611716	61.981463	56.13373	72.207888	61.375044	45.495507	51.172633	-0.583432000000002	19.949699	6.061945	-4.888419	3.203966	13.573713	7.72598	23.800138	12.967294	-2.912243	2.764883	49.183352	55.940589	0.775601999999999	7.532839
12	PL	4	3	18	46.943107	48.971197	65.676424	58.028207	40.856963	48.044098	57.169528	54.390198	65.652928	59.920152	45.413821	50.231356	2.02809	18.733317	11.0851	-6.086144	1.100991	10.226421	7.447091	18.709821	12.977045	-1.529286	3.288249	49.942623	55.121598	2.999516	8.178491
12	PL	4	4	19	51.69188	49.549417	72.54915	52.273205	44.171658	47.340589	65.481146	57.96673	71.222505	62.254192	45.328536	48.718686	-2.142463	20.85727	0.581325	-7.520222	-4.351291	13.789266	6.27485	19.530625	10.562312	-6.363344	-2.973194	57.86018	67.851746	6.1683	16.159866
12	PL	4	5	20	53.299702	53.97498	85.055987	65.061889	48.530848	56.411544	61.385515	52.266174	78.414903	72.273146	53.337098	55.744628	0.675277999999999	31.756285	11.762187	-4.768854	3.111842	8.08581299999999	-1.033528	25.115201	18.973444	0.037395999999994	2.444926	62.249121	71.674472	8.949419	18.37477
12	PL	5	1	21	46.013931	41.825379	73.311564	53.664767	40.088784	44.376447	58.216122	48.705832	57.388741	58.646329	42.047566	45.851572	-4.188552	27.297633	7.650836	-5.925147	-1.637484	12.202191	2.691901	11.37481	12.632398	-3.966365	-0.162359000000002	55.150999	55.510449	9.137068	9.496518
12	PL	5	2	22	52.368085	57.227364	76.165334	65.144181	52.597564	61.070395	68.838564	54.751673	71.85244	66.453732	56.718529	56.510401	4.859279	23.797249	12.776096	0.229478999999998	8.70231	16.470479	2.383588	19.484355	14.085647	4.350444	4.142316	60.377	63.708148	8.008915	11.340063
12	PL	5	3	23	50.578741	55.054446	77.04876	61.365879	49.28689	57.82373	63.646988	52.214048	69.03257	64.547605	52.834106	53.765174	4.475705	26.470019	10.787138	-1.291851	7.244989	13.068247	1.635307	18.453829	13.968864	2.255365	3.186433	54.482013	59.88759	3.903272	9.308849
12	PL	5	4	24	48.911072	48.406868	74.723116	61.631314	44.89716	53.790574	56.109065	49.35483	71.564721	69.414079	46.379314	52.115979	-0.504203999999994	25.812044	12.720242	-4.013912	4.879502	7.197993	0.443758000000003	22.653649	20.503007	-2.531758	3.20490700000001	55.633231	58.714325	6.722159	9.80325300000001
12	PL	5	5	25	50.119947	51.609248	69.904696	60.718514	47.966601	52.860855	65.262891	56.985503	66.047765	64.05919	50.783242	52.453397	1.489301	19.784749	10.598567	-2.15334600000001	2.740908	15.142944	6.865556	15.927818	13.939243	0.663294999999998	2.33345	53.865172	56.008827	3.745225	5.88887999999999
12	PL	6	1	26	49.720811	42.678665	73.326007	56.212142	44.336146	42.877753	63.069517	55.378204	66.889586	59.55916	40.199526	48.280537	-7.042146	23.605196	6.491331	-5.384665	-6.843058	13.348706	5.657393	17.168775	9.838349	-9.521285	-1.440274	53.913828	56.615662	4.193017	6.894851
12	PL	6	2	27	53.125013	58.512635	80.266866	69.83623	52.174949	60.162966	68.883926	58.016133	76.71232	75.502894	55.265291	57.923356	5.387622	27.141853	16.711217	-0.950064000000005	7.03795299999999	15.758913	4.89112	23.587307	22.377881	2.140278	4.798343	54.999109	60.771013	1.87409599999999	7.646
12	PL	6	3	28	48.567887	54.52757	62.947251	57.202205	44.534596	53.39583	62.61074	54.07817	64.862395	63.540183	51.573124	56.526787	5.959683	14.379364	8.634318	-4.033291	4.827943	14.042853	5.510283	16.294508	14.972296	3.005237	7.9589	50.609954	52.925119	2.042067	4.357232
12	PL	6	4	29	53.206834	63.928066	79.517523	72.816072	58.867143	68.789364	65.924209	57.021266	83.061896	78.322311	63.539004	60.901021	10.721232	26.310689	19.609238	5.660309	15.58253	12.717375	3.814432	29.855062	25.115477	10.33217	7.694187	53.588444	60.330251	0.381610000000002	7.123417
12	PL	6	5	30	49.972943	57.785741	82.676055	63.320483	50.653624	61.160425	60.063472	50.621634	79.470115	72.428623	56.307302	53.636094	7.812798	32.703112	13.34754	0.680681	11.187482	10.090529	0.648690999999999	29.497172	22.45568	6.334359	3.663151	51.975751	56.134511	2.002808	6.161568
12	PL	7	1	31	46.872962	42.876185	66.390669	44.477017	36.772567	38.511907	60.655235	52.558448	56.582828	52.037021	34.578907	48.635493	-3.996777	19.517707	-2.395945	-10.100395	-8.361055	13.782273	5.685486	9.709866	5.164059	-12.294055	1.762531	53.279213	54.859787	6.406251	7.986825
12	PL	7	2	32	49.129795	53.000761	75.617453	63.121298	45.760615	51.525078	58.904234	50.104431	70.341143	64.687205	47.167164	51.619468	3.870966	26.487658	13.991503	-3.36918	2.395283	9.774439	0.974635999999997	21.211348	15.55741	-1.962631	2.489673	54.413949	59.202465	5.284154	10.07267
12	PL	7	3	33	47.459196	51.422714	73.311025	65.272866	50.387983	55.81724	52.841933	46.33097	70.749394	63.830042	49.686518	50.079852	3.963518	25.851829	17.81367	2.928787	8.358044	5.382737	-1.128226	23.290198	16.370846	2.227322	2.620656	57.157305	59.137883	9.698109	11.678687
12	PL	7	4	34	51.831547	55.901797	72.373509	63.169146	49.729503	54.040053	64.407764	55.764959	68.651793	65.513112	50.552125	55.563411	4.07025	20.541962	11.337599	-2.102044	2.208506	12.576217	3.933412	16.820246	13.681565	-1.279422	3.731864	56.560172	60.0277	4.728625	8.196153
12	PL	7	5	35	52.290337	55.504466	80.104814	61.728465	49.532766	55.553724	63.372893	53.401305	72.836232	64.23402	52.261748	54.240802	3.214129	27.814477	9.438128	-2.757571	3.263387	11.082556	1.110968	20.545895	11.943683	-0.0285890000000038	1.950465	61.770077	65.834829	9.47974	13.544492
12	PL	8	1	36	50.969015	51.102722	82.580755	53.543219	41.95592	46.695313	59.356126	51.247922	65.77352	57.119197	41.658766	51.80638	0.133707000000001	31.61174	2.574204	-9.013095	-4.273702	8.387111	0.278907000000004	14.804505	6.150182	-9.310249	0.837364999999998	60.663002	62.382685	9.693987	11.41367
12	PL	8	2	37	47.487149	52.515251	76.205527	53.535724	42.190531	48.898185	56.0342	46.739277	63.256525	60.663634	49.687696	54.986614	5.028102	28.718378	6.048575	-5.296618	1.411036	8.547051	-0.747872000000001	15.769376	13.176485	2.200547	7.499465	53.839297	54.086563	6.352148	6.599414
12	PL	8	3	38	50.86339	48.689186	78.127612	63.197707	47.312256	52.249894	62.632596	53.027638	75.236227	67.768877	46.780961	50.191493	-2.174204	27.264222	12.334317	-3.551134	1.386504	11.769206	2.164248	24.372837	16.905487	-4.082429	-0.671897000000001	59.287174	61.990825	8.423784	11.127435
12	PL	8	4	39	48.668195	50.635405	71.085832	55.427442	43.729488	49.308707	61.437038	53.972273	68.590277	65.807608	47.019137	52.444164	1.96721	22.417637	6.759247	-4.93870699999999	0.640512000000001	12.768843	5.304078	19.922082	17.139413	-1.649058	3.775969	53.629739	57.266089	4.961544	8.597894
12	PL	8	5	40	49.354784	50.892981	71.071638	56.877607	42.465929	50.453097	62.456365	53.96015	66.130571	61.783574	47.861409	52.779714	1.538197	21.716854	7.522823	-6.888855	1.098313	13.101581	4.605366	16.775787	12.42879	-1.493375	3.42493	51.116544	56.76874	1.76176	7.413956
13	IN	1	1	1	41.344447	41.287513	57.324025	50.043285	39.434294	39.04434	53.748412	47.7047	50.936437	51.199819	37.260274	43.298374	-0.0569340000000054	15.979578	8.69883799999999	-1.910153	-2.300107	12.403965	6.360253	9.59199	9.855372	-4.084173	1.953927	47.833988	50.08502	6.489541	8.740573
13	IN	1	2	2	38.955925	39.873272	50.887163	43.808507	36.686223	40.153995	50.511877	46.384866	48.434999	51.204618	35.156938	41.794466	0.917346999999999	11.931238	4.852582	-2.269702	1.19807	11.555952	7.428941	9.479074	12.248693	-3.798987	2.838541	44.285472	47.707951	5.329547	8.752026
13	IN	1	3	3	40.915089	43.458756	57.094794	48.815925	38.118267	42.381121	51.911334	47.168784	54.50349	54.254749	39.056828	44.731011	2.543667	16.179705	7.900836	-2.796822	1.466032	10.996245	6.253695	13.588401	13.33966	-1.858261	3.815922	47.226397	49.552832	6.311308	8.637743
13	IN	1	4	4	38.503966	35.796861	48.795852	39.554159	34.537899	36.300168	50.783619	44.607693	49.569946	49.128054	35.234343	41.597466	-2.707105	10.291886	1.050193	-3.966067	-2.203798	12.279653	6.103727	11.06598	10.624088	-3.269623	3.0935	44.707444	47.451505	6.203478	8.947539
13	IN	1	5	5	39.720994	41.087039	51.919945	42.757173	35.637972	39.381365	53.634078	47.197325	51.707108	51.438011	38.585443	42.563341	1.366045	12.198951	3.036179	-4.083022	-0.339628999999995	13.913084	7.476331	11.986114	11.717017	-1.135551	2.842347	45.672295	47.786692	5.951301	8.065698
13	IN	2	1	6	39.782148	42.231483	52.001249	43.275308	34.657064	38.414116	52.40244	47.242487	51.641814	52.10667	34.768772	43.606994	2.449335	12.219101	3.49316	-5.125084	-1.368032	12.620292	7.460339	11.859666	12.324522	-5.013376	3.824846	47.621372	48.878349	7.839224	9.096201
13	IN	2	2	7	39.234461	37.151218	54.878226	40.170597	32.79791	36.324297	50.319547	45.393264	46.886217	47.949983	32.215989	39.607109	-2.083243	15.643765	0.936135999999998	-6.436551	-2.910164	11.085086	6.158803	7.651756	8.715522	-7.018472	0.372647999999998	46.563827	47.557741	7.329366	8.32328
13	IN	2	3	8	39.303413	39.986859	53.746963	39.787358	33.639347	38.694854	50.796619	45.777014	49.692197	51.266587	36.461527	44.320541	0.683446000000004	14.44355	0.483944999999999	-5.664066	-0.608559	11.493206	6.473601	10.388784	11.963174	-2.841886	5.017128	45.464464	46.608522	6.161051	7.305109
13	IN	2	4	9	40.255036	42.737187	51.701177	41.567942	35.380282	40.075236	53.510407	48.155661	49.228953	51.057422	37.97598	44.475109	2.482151	11.446141	1.31290600000001	-4.874754	-0.1798	13.255371	7.90062500000001	8.973917	10.802386	-2.279056	4.22007300000001	45.507699	47.521728	5.25266300000001	7.26669200000001
13	IN	2	5	10	40.474632	40.850522	55.671982	42.848612	34.598931	39.58348	53.301068	48.262812	54.175314	54.456343	36.379429	42.217771	0.375889999999998	15.19735	2.37398	-5.875701	-0.891151999999998	12.826436	7.78818	13.700682	13.981711	-4.095203	1.743139	44.249149	45.831855	3.774517	5.357223
13	IN	3	1	11	45.173349	44.364562	61.630655	47.559212	37.800106	42.401407	59.829186	52.774452	54.508048	55.718164	39.013039	47.410655	-0.808787000000002	16.457306	2.385863	-7.373243	-2.771942	14.655837	7.60110299999999	9.334699	10.544815	-6.16031	2.237306	51.960386	55.806414	6.787037	10.633065
13	IN	3	2	12	46.443224	47.635311	58.043438	45.778409	38.260496	44.357917	62.851583	56.522903	56.66849	56.993341	39.220702	47.629431	1.192087	11.600214	-0.664814999999997	-8.182728	-2.085307	16.408359	10.079679	10.225266	10.550117	-7.222522	1.186207	52.695075	55.10473	6.251851	8.661506
13	IN	3	3	13	43.999048	42.415834	58.48733	46.19957	38.824218	42.005446	58.476497	52.964565	55.432239	55.997473	37.625318	47.790253	-1.58321400000001	14.488282	2.200522	-5.17483	-1.993602	14.477449	8.965517	11.433191	11.998425	-6.37373	3.791205	48.864976	52.495272	4.865928	8.496224
13	IN	3	4	14	43.40999	41.328657	54.38845	48.138774	38.321099	39.405561	56.466797	51.007701	51.654066	51.346005	35.45964	47.648786	-2.081333	10.97846	4.728784	-5.088891	-4.004429	13.056807	7.597711	8.244076	7.936015	-7.95035	4.238796	50.581044	53.180258	7.171054	9.770268
13	IN	3	5	15	45.173593	47.748398	56.440159	50.92527	40.877921	45.053894	60.680495	54.073168	57.057601	57.814773	41.460332	49.957746	2.574805	11.266566	5.751677	-4.295672	-0.119698999999997	15.506902	8.89957500000001	11.884008	12.64118	-3.713261	4.784153	49.976139	53.615883	4.80254600000001	8.44229
13	IN	4	1	16	42.022669	44.769932	55.489355	44.041832	37.007479	44.010823	56.12301	49.420196	54.348373	57.816171	38.849771	46.059712	2.747263	13.466686	2.019163	-5.01519	1.988154	14.100341	7.397527	12.325704	15.793502	-3.172898	4.037043	47.884908	49.296936	5.862239	7.274267
13	IN	4	2	17	41.6616	43.227562	58.67908	50.060217	37.687837	40.520859	54.154882	48.413361	50.996378	52.150226	36.644846	45.405759	1.565962	17.01748	8.398617	-3.973763	-1.140741	12.493282	6.751761	9.334778	10.488626	-5.016754	3.744159	47.48253	49.389679	5.82093	7.728079
13	IN	4	3	18	42.685165	41.187015	51.136498	45.859034	35.820752	38.681349	59.914769	53.961047	48.838047	51.754648	37.302685	44.522997	-1.49815	8.45133300000001	3.173869	-6.864413	-4.003816	17.229604	11.275882	6.15288200000001	9.06948300000001	-5.38248	1.837832	45.827687	49.02955	3.142522	6.344385
13	IN	4	4	19	42.06214	44.639488	46.492336	49.624315	38.044886	42.604475	53.407675	43.597776	46.330227	54.271299	41.37354	51.886766	2.577348	4.430196	7.562175	-4.017254	0.542335000000001	11.345535	1.535636	4.268087	12.209159	-0.688600000000001	9.824626	47.815697	49.286739	5.753557	7.224599
13	IN	4	5	20	43.746523	48.385859	56.906008	49.98525	40.074926	46.810346	58.491066	50.944475	58.869904	62.539446	40.660963	47.245441	4.639336	13.159485	6.238727	-3.67159700000001	3.063823	14.744543	7.19795199999999	15.123381	18.792923	-3.08556	3.498918	49.043898	51.832951	5.297375	8.086428
13	IN	5	1	21	44.398472	43.799402	57.086974	47.785913	37.240795	42.432968	59.419763	51.506781	57.061155	59.813269	38.947598	47.118801	-0.599069999999998	12.688502	3.387441	-7.157677	-1.965504	15.021291	7.108309	12.662683	15.414797	-5.450874	2.720329	49.770128	52.779222	5.371656	8.38075
13	IN	5	2	22	42.769575	43.562886	50.967215	53.152104	40.238131	43.550158	59.536816	50.78899	50.11149	52.739008	41.767538	46.849054	0.793310999999996	8.19764	10.382529	-2.531444	0.780583	16.767241	8.019415	7.341915	9.969433	-1.002037	4.079479	47.460193	50.837591	4.69061799999999	8.068016
13	IN	5	3	23	41.969337	49.182784	55.037615	53.521793	39.418088	45.262276	56.053636	50.134959	53.935854	55.99281	40.352417	49.915449	7.213447	13.068278	11.552456	-2.55124900000001	3.292939	14.084299	8.165622	11.966517	14.023473	-1.61692	7.946112	48.242582	50.982582	6.273245	9.013245
13	IN	5	4	24	43.027269	45.195779	59.212438	50.939546	39.049163	43.066818	55.897232	49.133873	56.438356	54.151335	39.410827	46.306765	2.16851	16.185169	7.912277	-3.978106	0.0395490000000009	12.869963	6.106604	13.411087	11.124066	-3.616442	3.279496	49.561238	51.691511	6.53396900000001	8.664242
13	IN	5	5	25	42.190419	44.868411	52.02659	48.798392	39.052521	41.622094	57.072304	48.804541	53.426696	54.022062	38.984991	45.221749	2.677992	9.836171	6.607973	-3.137898	-0.568325000000002	14.881885	6.614122	11.236277	11.831643	-3.205428	3.03133	46.160316	49.605316	3.969897	7.414897
13	IN	6	1	26	44.849466	42.306401	61.849154	53.655729	40.860302	44.128301	59.84354	50.996089	59.958434	58.022922	39.680469	45.400281	-2.543065	16.999688	8.806263	-3.989164	-0.721164999999999	14.994074	6.146623	15.108968	13.173456	-5.168997	0.550815	51.636838	54.803567	6.787372	9.954101
13	IN	6	2	27	41.503433	38.724107	58.590473	37.949738	34.163404	38.135123	53.813677	45.424487	51.21343	48.898152	34.959838	43.077582	-2.779326	17.08704	-3.553695	-7.340029	-3.36831	12.310244	3.921054	9.709997	7.394719	-6.543595	1.574149	50.669237	52.765273	9.165804	11.26184
13	IN	6	3	28	44.458054	45.014875	62.747613	48.896214	42.070309	46.933731	57.776797	48.28895	58.993158	58.873984	42.148665	47.345833	0.556821000000006	18.289559	4.43816	-2.387745	2.475677	13.318743	3.830896	14.535104	14.41593	-2.309389	2.887779	53.303561	57.259061	8.845507	12.801007
13	IN	6	4	29	42.01276	42.050127	57.93937	51.050364	41.651958	42.888865	55.026416	46.088535	56.402107	55.893877	39.539343	43.666624	0.0373670000000033	15.92661	9.037604	-0.360802	0.876105000000003	13.013656	4.075775	14.389347	13.881117	-2.473417	1.653864	50.818676	54.44137	8.805916	12.42861
13	IN	6	5	30	42.903503	44.763184	58.650876	51.832448	42.768959	47.534651	55.688288	46.084429	59.080959	61.031723	42.572339	48.50341	1.859681	15.747373	8.928945	-0.134543999999998	4.631148	12.784785	3.180926	16.177456	18.12822	-0.331164000000001	5.599907	50.758032	53.033937	7.854529	10.130434
13	IN	7	1	31	40.066672	42.439173	52.232812	42.391003	32.680573	38.314793	55.068742	48.486213	50.118797	50.025445	36.041245	44.364526	2.372501	12.16614	2.324331	-7.38609899999999	-1.751879	15.00207	8.419541	10.052125	9.958773	-4.02542699999999	4.297854	47.102988	50.010355	7.03631600000001	9.943683
13	IN	7	2	32	41.409616	36.262483	58.301746	46.562404	36.895255	37.726376	54.518236	47.732062	51.810255	52.417598	36.938021	41.846117	-5.147133	16.89213	5.152788	-4.514361	-3.68324	13.10862	6.322446	10.400639	11.007982	-4.471595	0.436501	48.545041	51.997632	7.135425	10.588016
13	IN	7	3	33	42.071063	41.369321	55.57384	50.452455	40.348035	43.366292	55.664148	48.363258	54.299001	55.160073	38.199083	44.361418	-0.701742000000003	13.502777	8.381392	-1.723028	1.295229	13.593085	6.292195	12.227938	13.08901	-3.87198	2.290355	48.977172	52.794454	6.906109	10.723391
13	IN	7	4	34	40.050874	38.139297	52.983806	41.828564	35.073103	39.104129	53.056193	46.720563	51.107631	52.438439	36.723634	42.07098	-1.911577	12.932932	1.77769	-4.977771	-0.946745	13.005319	6.669689	11.056757	12.387565	-3.32724	2.020106	47.389975	49.931803	7.339101	9.880929
13	IN	7	5	35	40.495909	42.725402	55.191068	48.563271	36.148523	40.270544	52.837097	45.983571	53.055156	53.852602	37.848628	44.946389	2.22949300000001	14.695159	8.067362	-4.347386	-0.225364999999996	12.341188	5.487662	12.559247	13.356693	-2.647281	4.45048000000001	47.25688	49.68001	6.760971	9.18410100000001
13	IN	8	1	36	39.608927	35.338454	51.401214	47.389246	37.25804	38.13832	53.75923	46.477846	48.42712	46.950651	36.125729	41.426498	-4.270473	11.792287	7.780319	-2.350887	-1.470607	14.150303	6.868919	8.818193	7.341724	-3.483198	1.817571	46.536911	49.203379	6.927984	9.594452
13	IN	8	2	37	40.969166	42.40289	55.138636	45.706736	37.647451	40.885675	54.853455	47.187592	50.557898	51.929175	38.972112	45.264836	1.433724	14.16947	4.73757	-3.321715	-0.0834910000000022	13.884289	6.218426	9.588732	10.960009	-1.997054	4.29567	48.192641	50.098835	7.223475	9.129669
13	IN	8	3	38	39.08969	37.497014	50.682044	46.759462	36.125693	39.166512	53.781275	46.724204	46.112518	46.630015	36.618545	41.544075	-1.592676	11.592354	7.669772	-2.963997	0.0768219999999999	14.691585	7.634514	7.022828	7.540325	-2.471145	2.454385	44.82808	47.194868	5.73839	8.105178
13	IN	8	4	39	38.348006	36.23405	52.609045	45.403158	35.303408	37.475972	49.492156	44.476261	48.617723	48.881392	36.416242	39.957927	-2.11395599999999	14.261039	7.055152	-3.044598	-0.872033999999999	11.14415	6.128255	10.269717	10.533386	-1.931764	1.609921	44.257213	47.149536	5.909207	8.80153
13	IN	8	5	40	39.429133	41.432142	52.432912	49.568692	38.319165	41.903798	52.6998	45.887976	50.269909	49.507538	41.282163	44.320837	2.003009	13.003779	10.139559	-1.109968	2.474665	13.270667	6.458843	10.840776	10.078405	1.85303	4.891704	45.839928	48.939037	6.410795	9.509904
13	IV	1	1	1	41.070465	45.266319	55.817309	50.464234	40.037285	41.823776	53.932741	47.62949	52.26095	51.261059	38.907187	46.403055	4.195854	14.746844	9.393769	-1.03318	0.753311000000004	12.862276	6.559025	11.190485	10.190594	-2.163278	5.33259	44.84127	46.447161	3.770805	5.376696
13	IV	1	2	2	42.150521	42.455884	57.439376	45.002574	35.853661	40.752647	56.076024	49.454397	52.874884	51.542569	36.856392	46.613547	0.305363	15.288855	2.85205300000001	-6.29686	-1.39787399999999	13.925503	7.303876	10.724363	9.392048	-5.294129	4.463026	46.434309	49.064382	4.283788	6.913861
13	IV	1	3	3	43.880908	40.151735	57.397049	45.996395	35.487609	38.325883	58.734198	53.332648	54.106915	51.074743	34.316699	45.008406	-3.729173	13.516141	2.115487	-8.393299	-5.555025	14.85329	9.45174	10.226007	7.193835	-9.564209	1.127498	48.357951	49.883977	4.477043	6.003069
13	IV	1	4	4	45.247235	46.599365	60.421425	50.87202	39.685967	42.377268	60.550631	53.967594	57.662817	55.925213	37.679533	50.375463	1.35213	15.17419	5.624785	-5.56126800000001	-2.869967	15.303396	8.72035899999999	12.415582	10.677978	-7.567702	5.128228	46.9809	50.242396	1.73366499999999	4.995161
13	IV	1	5	5	44.306571	48.918849	56.656698	51.355017	42.006129	45.866194	59.536033	53.030558	57.716678	56.885013	43.577682	51.094167	4.612278	12.350127	7.048446	-2.300442	1.559623	15.229462	8.723987	13.410107	12.578442	-0.728888999999995	6.787596	48.621854	49.364681	4.315283	5.05811
13	IV	2	1	6	44.309046	42.850728	58.944795	54.661742	40.111867	40.139977	60.909164	52.908691	54.014069	54.083015	37.795975	46.998243	-1.45831800000001	14.635749	10.352696	-4.19717900000001	-4.169069	16.600118	8.599645	9.705023	9.773969	-6.513071	2.689197	47.719384	50.867558	3.410338	6.558512
13	IV	2	2	7	44.830091	44.994061	57.396895	43.418938	38.250682	42.060545	60.140953	52.752604	54.080703	56.394471	38.046893	48.747356	0.163969999999999	12.566804	-1.41115300000001	-6.57940900000001	-2.76954600000001	15.310862	7.922513	9.250612	11.56438	-6.78319800000001	3.917265	48.014966	49.033258	3.184875	4.20316699999999
13	IV	2	3	8	43.326651	42.296975	57.890686	46.32154	36.10544	38.231111	57.324713	52.178081	51.744063	53.785385	35.560277	46.496257	-1.02967599999999	14.564035	2.994889	-7.221211	-5.09554	13.998062	8.85143	8.417412	10.458734	-7.766374	3.169606	47.190861	48.76461	3.86421	5.437959
13	IV	2	4	9	45.633927	46.013858	61.227856	48.994131	39.176168	41.948286	62.567534	54.482873	55.072308	55.974021	39.113514	50.080553	0.379930999999999	15.593929	3.360204	-6.457759	-3.685641	16.933607	8.848946	9.438381	10.340094	-6.520413	4.446626	49.316126	51.852036	3.682199	6.218109
13	IV	2	5	10	42.491413	42.796797	55.292668	43.756184	34.54283	39.622844	58.11925	50.626209	49.837939	50.573951	36.302211	47.159815	0.305383999999997	12.801255	1.264771	-7.948583	-2.868569	15.627837	8.134796	7.346526	8.082538	-6.189202	4.668402	47.209532	48.339999	4.718119	5.848586
13	IV	3	1	11	46.961425	50.058746	59.019321	47.807401	39.802966	44.542682	66.52748	56.35041	58.594541	55.498684	39.283777	51.394248	3.097321	12.057896	0.845976	-7.158459	-2.418743	19.566055	9.388985	11.633116	8.537259	-7.677648	4.432823	54.996669	58.12965	8.035244	11.168225
13	IV	3	2	12	45.734629	46.679746	56.932106	43.640335	37.093347	43.142303	63.151071	53.459268	55.465937	55.631635	38.967392	50.213965	0.945117000000003	11.197477	-2.094294	-8.641282	-2.592326	17.416442	7.724639	9.731308	9.897006	-6.767237	4.479336	51.168785	52.008721	5.434156	6.274092
13	IV	3	3	13	45.001027	49.103722	55.135563	44.576994	40.561583	46.969138	61.028649	49.077116	56.36204	57.794165	42.490433	52.312727	4.102695	10.134536	-0.424033000000001	-4.439444	1.968111	16.027622	4.076089	11.361013	12.793138	-2.510594	7.3117	55.285126	55.598627	10.284099	10.5976
13	IV	3	4	14	44.643657	48.649855	62.143054	51.815114	41.521056	45.319152	57.906565	50.04633	59.625121	59.496806	39.751003	51.280009	4.006198	17.499397	7.171457	-3.122601	0.675495000000005	13.262908	5.402673	14.981464	14.853149	-4.892654	6.636352	51.004412	53.93869	6.360755	9.295033
13	IV	3	5	15	44.696954	48.225045	61.946675	51.792091	40.111359	43.607324	58.800126	49.337556	57.569249	56.944584	38.773205	53.562522	3.528091	17.249721	7.095137	-4.585595	-1.08963	14.103172	4.640602	12.872295	12.24763	-5.923749	8.865568	50.677045	52.742787	5.980091	8.045833
13	IV	4	1	16	39.312357	41.574923	56.093064	46.304794	37.404169	41.240365	50.563778	43.385646	48.005316	48.106164	37.184552	45.695749	2.262566	16.780707	6.992437	-1.908188	1.928008	11.251421	4.073289	8.692959	8.793807	-2.127805	6.383392	43.910792	46.697749	4.598435	7.385392
13	IV	4	2	17	38.205378	43.224683	51.84236	45.332764	35.710208	40.059608	49.996945	44.270035	47.708164	48.13965	37.610618	45.231215	5.019305	13.636982	7.12738599999999	-2.49517	1.85422999999999	11.791567	6.064657	9.50278599999999	9.934272	-0.594760000000001	7.025837	42.16112	43.288125	3.95574199999999	5.082747
13	IV	4	3	18	40.128191	39.393802	55.523162	41.86059	35.290666	36.188569	52.343452	46.087751	49.605361	47.424918	33.815544	42.694516	-0.734389	15.394971	1.732399	-4.837525	-3.939622	12.215261	5.95956	9.47717	7.296727	-6.312647	2.566325	46.844235	50.043652	6.716044	9.915461
13	IV	4	4	19	41.596613	44.404564	56.009834	44.781694	38.435791	42.745359	54.990419	47.920184	52.589889	48.607247	38.524852	45.916631	2.807951	14.413221	3.185081	-3.160822	1.148746	13.393806	6.323571	10.993276	7.010634	-3.071761	4.320018	46.023276	49.973896	4.426663	8.37728300000001
13	IV	4	5	20	40.528464	39.750622	54.712307	46.706763	37.989842	38.597777	52.825872	45.197854	51.547214	50.634217	34.869278	43.107441	-0.777842	14.183843	6.178299	-2.538622	-1.930687	12.297408	4.66939	11.01875	10.105753	-5.659186	2.578977	46.379326	48.321325	5.850862	7.792861
13	IV	5	1	21	40.50533	45.757761	52.380227	43.624622	36.224238	41.413431	54.169755	46.858425	47.827243	49.438384	39.482264	46.761079	5.252431	11.874897	3.119292	-4.281092	0.908101000000002	13.664425	6.353095	7.321913	8.933054	-1.023066	6.255749	44.560238	47.093224	4.054908	6.587894
13	IV	5	2	22	40.207812	43.554866	54.658301	47.680038	39.461603	43.116333	53.156125	42.926353	54.67978	53.897417	39.69244	44.200226	3.347054	14.450489	7.47222600000001	-0.746209	2.908521	12.948313	2.718541	14.471968	13.689605	-0.515371999999999	3.992414	45.516559	47.276154	5.308747	7.068342
13	IV	5	3	23	40.961918	38.192466	54.857969	46.315619	35.757837	38.807527	53.752546	46.917764	52.110771	53.795187	34.010274	42.313149	-2.76945199999999	13.896051	5.353701	-5.204081	-2.154391	12.790628	5.955846	11.148853	12.833269	-6.95164399999999	1.35123100000001	46.584532	47.545514	5.62261400000001	6.583596
13	IV	5	4	24	40.742905	43.918992	53.91681	45.601513	37.170948	42.496127	53.847291	44.555247	49.885305	53.026648	40.143135	45.571195	3.176087	13.173905	4.858608	-3.571957	1.753222	13.104386	3.812342	9.1424	12.283743	-0.599769999999999	4.82829	46.242979	46.668203	5.500074	5.925298
13	IV	5	5	25	40.06741	40.288767	51.421338	48.285157	38.833787	43.137837	56.860686	47.346432	49.680772	50.792635	38.929302	44.970989	0.221356999999998	11.353928	8.217747	-1.233623	3.070427	16.793276	7.279022	9.613362	10.725225	-1.138108	4.903579	43.870102	45.798284	3.802692	5.730874
13	IV	6	1	26	43.292708	49.566576	60.698376	53.460864	45.432197	48.101603	55.13012	47.651779	52.498123	52.938915	47.586446	49.205214	6.273868	17.405668	10.168156	2.139489	4.808895	11.837412	4.359071	9.205415	9.646207	4.293738	5.912506	47.537381	51.396246	4.24467300000001	8.103538
13	IV	6	2	27	39.782603	42.277324	52.171953	45.181636	35.808429	40.101719	51.653291	43.132328	50.714079	50.428962	35.744684	43.294132	2.494721	12.38935	5.399033	-3.974174	0.319116000000001	11.870688	3.349725	10.931476	10.646359	-4.037919	3.511529	46.196545	47.832386	6.413942	8.049783
13	IV	6	3	28	39.459203	40.496824	52.360663	42.647795	36.085573	37.613407	52.747904	45.226955	45.26791	45.836756	34.948762	42.826574	1.03762099999999	12.90146	3.188592	-3.37363000000001	-1.845796	13.288701	5.76775199999999	5.808707	6.377553	-4.510441	3.367371	45.190436	47.660496	5.731233	8.201293
13	IV	6	4	29	40.694934	43.931816	54.29159	46.440077	36.684108	41.001787	54.507495	45.732814	50.90175	48.930718	36.64056	46.085914	3.23688199999999	13.596656	5.745143	-4.010826	0.306852999999997	13.812561	5.03787999999999	10.206816	8.235784	-4.054374	5.39098	46.307476	47.806411	5.612542	7.11147699999999
13	IV	6	5	30	40.013221	48.292923	51.530441	51.856502	41.505336	44.811779	50.93698	44.753491	53.924376	52.556495	40.985234	47.620043	8.279702	11.51722	11.843281	1.492115	4.798558	10.923759	4.74027	13.911155	12.543274	0.972012999999997	7.606822	44.557819	48.115782	4.544598	8.102561
13	IV	7	1	31	41.779629	42.211815	54.924236	49.245368	41.009151	42.731747	54.107395	46.206857	52.146245	51.636065	40.207837	47.023478	0.432186000000002	13.144607	7.465739	-0.770477999999997	0.952117999999999	12.327766	4.427228	10.366616	9.856436	-1.571792	5.243849	46.720315	48.686134	4.940686	6.906505
13	IV	7	2	32	39.439316	43.788331	52.74438	49.967937	39.135186	43.476513	49.202204	42.343681	50.90068	50.930335	40.415839	43.798064	4.349015	13.305064	10.528621	-0.304130000000001	4.037197	9.762888	2.904365	11.461364	11.491019	0.976523	4.358748	44.502618	46.768082	5.063302	7.328766
13	IV	7	3	33	40.313502	39.730334	54.309821	48.818938	38.674329	42.254386	51.75331	45.43671	50.95247	51.782246	37.839931	43.599474	-0.583168000000001	13.996319	8.505436	-1.639173	1.940884	11.439808	5.123208	10.638968	11.468744	-2.473571	3.285972	44.941891	46.6641	4.628389	6.350598
13	IV	7	4	34	38.925962	42.110021	49.262868	41.380362	34.13948	41.222612	52.974582	43.953393	48.784549	49.90242	37.268306	43.524541	3.184059	10.336906	2.4544	-4.786482	2.29665	14.04862	5.027431	9.858587	10.976458	-1.657656	4.598579	44.32721	45.791745	5.401248	6.865783
13	IV	7	5	35	39.102619	40.428017	52.758324	44.607368	35.38585	38.738661	49.276699	44.530871	47.714139	48.363441	36.233605	44.323032	1.325398	13.655705	5.504749	-3.716769	-0.363957999999997	10.17408	5.428252	8.61152000000001	9.260822	-2.869014	5.220413	43.713822	44.868057	4.611203	5.765438
13	IV	8	1	36	40.560332	39.794073	56.281853	49.300891	37.455029	38.954698	51.789037	45.065427	48.39708	47.023823	36.641028	42.765951	-0.766259000000005	15.721521	8.740559	-3.105303	-1.605634	11.228705	4.505095	7.836748	6.463491	-3.919304	2.205619	45.887204	46.739484	5.32687199999999	6.17915199999999
13	IV	8	2	37	39.884067	39.90407	57.276814	49.416138	38.60455	41.21548	50.544581	45.443044	52.255623	50.376546	37.454019	42.955514	0.0200029999999956	17.392747	9.53207099999999	-1.279517	1.331413	10.660514	5.558977	12.371556	10.492479	-2.430048	3.071447	45.078247	46.41604	5.19418	6.531973
13	IV	8	3	38	39.328872	37.384943	57.897699	42.770303	36.131364	36.971244	51.235725	43.783903	46.205443	44.301701	36.757241	41.376091	-1.943929	18.568827	3.441431	-3.197508	-2.357628	11.906853	4.45503100000001	6.87657100000001	4.972829	-2.571631	2.04721900000001	43.442872	44.530175	4.114	5.201303
13	IV	8	4	39	38.625401	43.681585	51.379915	52.089021	40.607051	44.358514	49.502144	43.295003	49.843763	48.595634	39.452806	43.48009	5.056184	12.754514	13.46362	1.98165	5.733113	10.876743	4.669602	11.218362	9.970233	0.827405000000006	4.854689	43.874282	45.728473	5.248881	7.103072
13	IV	8	5	40	39.447687	33.749152	55.419944	47.653502	37.207754	37.872008	50.145718	41.672547	46.743868	45.849702	36.069255	42.257241	-5.698535	15.972257	8.205815	-2.239933	-1.575679	10.698031	2.22486	7.296181	6.402015	-3.378432	2.809554	48.880113	48.420969	9.432426	8.973282
13	NB	1	1	1	44.065681	41.297208	56.069582	46.625486	38.228918	39.011032	62.222066	53.857276	52.500991	51.077796	37.676692	45.278673	-2.768473	12.003901	2.559805	-5.836763	-5.054649	18.156385	9.791595	8.43531	7.012115	-6.388989	1.212992	47.84571	50.264746	3.780029	6.199065
13	NB	1	2	2	40.891582	44.119305	53.199224	43.544396	38.211772	41.768992	54.31503	46.801335	50.504483	47.079427	39.303116	44.613946	3.227723	12.307642	2.652814	-2.67981	0.877409999999998	13.423448	5.909753	9.612901	6.187845	-1.588466	3.722364	45.77472	48.387685	4.883138	7.496103
13	NB	1	3	3	43.097777	38.698816	58.104388	49.484826	39.283658	38.343896	58.677493	50.761728	55.158676	51.220067	35.548858	43.36311	-4.398961	15.006611	6.387049	-3.814119	-4.753881	15.579716	7.663951	12.060899	8.12229	-7.548919	0.265332999999998	48.730319	51.382519	5.632542	8.284742
13	NB	1	4	4	44.339253	44.626556	55.946587	52.887637	40.563973	43.325334	62.371668	52.998794	55.341179	54.270371	40.757905	47.756043	0.287303000000001	11.607334	8.548384	-3.77528	-1.013919	18.032415	8.659541	11.001926	9.931118	-3.581348	3.41679	48.003252	51.943302	3.663999	7.604049
13	NB	1	5	5	44.295827	46.699112	55.18049	48.139438	39.001426	42.789949	62.615022	52.821632	55.840973	53.716584	37.525062	49.724341	2.403285	10.884663	3.843611	-5.294401	-1.505878	18.319195	8.525805	11.545146	9.42075699999999	-6.770765	5.428514	47.740913	51.521843	3.445086	7.22601599999999
13	NB	2	1	6	42.418312	44.977794	55.51212	45.409521	37.839374	40.626083	55.737376	49.047892	54.911449	56.767439	39.123565	47.325197	2.559482	13.093808	2.991209	-4.578938	-1.792229	13.319064	6.62958	12.493137	14.349127	-3.294747	4.906885	43.192706	47.513726	0.774394000000001	5.095414
13	NB	2	2	7	42.870223	44.207383	59.203801	47.707911	36.98361	40.454915	57.497175	51.43066	55.032715	55.393228	36.623563	46.810136	1.33716	16.333578	4.837688	-5.886613	-2.415308	14.626952	8.560437	12.162492	12.523005	-6.24666000000001	3.939913	44.369502	46.771205	1.49927899999999	3.900982
13	NB	2	3	8	43.184259	45.316289	57.495487	50.06995	39.76158	44.032788	57.641297	50.21143	59.16031	56.682185	39.641577	49.343774	2.13203	14.311228	6.885691	-3.422679	0.848528999999999	14.457038	7.027171	15.976051	13.497926	-3.542682	6.15951500000001	44.819602	49.353972	1.63534300000001	6.169713
13	NB	2	4	9	41.300532	41.440722	54.538048	50.656138	37.959101	39.81373	58.181113	50.623887	51.063796	55.107948	37.574105	44.948495	0.140190000000004	13.237516	9.355606	-3.341431	-1.486802	16.880581	9.32335500000001	9.76326400000001	13.807416	-3.72642699999999	3.647963	43.451308	44.921016	2.150776	3.620484
13	NB	2	5	10	42.397435	36.585407	54.659094	46.910917	39.066476	35.588421	58.922194	49.293429	52.718001	50.896789	36.58866	43.459812	-5.81202800000001	12.261659	4.513482	-3.330959	-6.809014	16.524759	6.895994	10.320566	8.499354	-5.808775	1.062377	42.546151	45.796545	0.148716	3.39911
13	NB	3	1	11	41.172235	40.942462	56.610812	48.577451	37.114516	38.797112	55.476344	48.192109	51.217867	52.943458	34.928696	45.572001	-0.229773000000002	15.438577	7.405216	-4.057719	-2.375123	14.304109	7.019874	10.045632	11.771223	-6.243539	4.399766	46.189995	48.300667	5.01776	7.128432
13	NB	3	2	12	42.893901	45.399553	54.452174	50.515339	41.042942	45.041948	59.240541	48.716673	58.087784	57.410799	39.411247	47.230643	2.505652	11.558273	7.621438	-1.850959	2.148047	16.34664	5.822772	15.193883	14.516898	-3.482654	4.336742	47.265368	50.449944	4.371467	7.556043
13	NB	3	3	13	43.792932	45.721778	61.353319	51.576013	41.610719	43.435655	58.511789	48.89745	53.959867	56.946601	38.53237	49.448974	1.928846	17.560387	7.783081	-2.182213	-0.357277000000003	14.718857	5.104518	10.166935	13.153669	-5.260562	5.656042	48.543252	51.445849	4.75032	7.652917
13	NB	3	4	14	43.798613	38.921885	55.626574	46.517715	37.434973	39.614718	61.403135	50.685628	54.538938	54.394938	34.728271	45.742561	-4.876728	11.827961	2.719102	-6.36364	-4.183895	17.604522	6.887015	10.740325	10.596325	-9.070342	1.943948	46.038642	50.658941	2.240029	6.860328
13	NB	3	5	15	43.405422	50.685897	54.127754	43.132259	38.969363	44.107153	57.153749	45.76376	57.960002	62.992745	43.18693	54.918902	7.280475	10.722332	-0.273163000000004	-4.436059	0.701730999999995	13.748327	2.358338	14.55458	19.587323	-0.218492000000005	11.51348	45.194906	49.122934	1.789484	5.717512
13	NB	4	1	16	44.203028	49.92105	56.27846	53.693776	42.145037	44.647071	57.899984	50.631009	56.881366	54.810127	43.172525	51.535743	5.718022	12.075432	9.490748	-2.057991	0.444042999999994	13.696956	6.427981	12.678338	10.607099	-1.030503	7.33271499999999	48.723621	51.00401	4.520593	6.800982
13	NB	4	2	17	46.308117	52.357392	55.995705	49.162069	40.424075	47.42223	61.409181	51.107833	55.658579	56.853166	46.714261	55.604936	6.04927499999999	9.687588	2.853952	-5.884042	1.114113	15.101064	4.799716	9.350462	10.545049	0.406143999999998	9.296819	48.661514	48.467206	2.35339699999999	2.15908899999999
13	NB	4	3	18	44.151106	47.765096	54.22434	42.164842	36.516886	41.367299	61.407569	53.430615	50.697391	50.401679	39.523011	54.531018	3.61399	10.073234	-1.986264	-7.63422	-2.783807	17.256463	9.279509	6.546285	6.250573	-4.628095	10.379912	46.720544	48.787236	2.569438	4.63613
13	NB	4	4	19	43.096053	46.635553	56.929995	47.09731	39.359836	41.30612	56.307639	48.699048	55.358575	51.293743	35.706952	47.642921	3.5395	13.833942	4.001257	-3.736217	-1.789933	13.211586	5.602995	12.262522	8.19769	-7.389101	4.546868	47.866786	50.215855	4.770733	7.119802
13	NB	4	5	20	43.565171	49.489091	57.535543	56.589265	45.512472	47.586169	56.902176	47.304238	56.385054	56.639999	45.037464	50.751848	5.92392	13.970372	13.024094	1.947301	4.020998	13.337005	3.739067	12.819883	13.074828	1.472293	7.186677	46.814688	48.612352	3.249517	5.047181
13	NB	5	1	21	40.830678	39.437381	53.015336	47.146415	37.762127	39.238988	54.589364	45.384143	54.910541	52.170759	37.502323	45.025417	-1.393297	12.184658	6.315737	-3.068551	-1.59169	13.758686	4.553465	14.079863	11.340081	-3.328355	4.194739	43.917847	47.460601	3.087169	6.629923
13	NB	5	2	22	39.302448	42.136177	50.937907	42.713786	37.245033	38.112035	52.357139	40.681956	50.378053	49.394554	36.68512	46.832911	2.83372900000001	11.635459	3.411338	-2.057415	-1.190413	13.054691	1.379508	11.075605	10.092106	-2.617328	7.530463	44.640229	48.119538	5.337781	8.81709
13	NB	5	3	23	41.634547	44.380574	53.217941	54.044925	39.400745	42.520592	56.892913	46.978287	49.905391	49.655842	39.301379	46.60704	2.74602700000001	11.583394	12.410378	-2.233802	0.886045000000003	15.258366	5.34374	8.270844	8.021295	-2.333168	4.972493	45.238209	46.968677	3.603662	5.33413
13	NB	5	4	24	41.440476	42.911483	54.991853	48.513237	40.654803	43.365622	55.872017	44.415933	55.761183	55.960637	38.52002	46.890378	1.471007	13.551377	7.072761	-0.785672999999996	1.92514600000001	14.431541	2.97545700000001	14.320707	14.520161	-2.92045599999999	5.449902	46.154088	50.377043	4.713612	8.936567
13	NB	5	5	25	43.049908	57.12061	59.909771	55.769546	44.575568	47.78924	53.318736	43.599455	57.198293	55.033016	43.754875	58.857443	14.070702	16.859863	12.719638	1.52565999999999	4.739332	10.268828	0.549546999999997	14.148385	11.983108	0.704966999999996	15.807535	46.359991	47.913046	3.310083	4.863138
13	NB	6	1	26	36.541576	36.833184	54.597155	46.733981	34.752899	34.728515	47.081193	37.093869	48.439145	44.447933	34.967641	36.84868	0.291608000000004	18.055579	10.192405	-1.788677	-1.813061	10.539617	0.552292999999999	11.897569	7.906357	-1.573935	0.307104000000002	41.958608	45.318108	5.417032	8.776532
13	NB	6	2	27	38.58283	37.92397	59.727465	48.552237	38.164432	37.417723	47.312928	36.457753	55.264999	50.308889	34.699847	38.468075	-0.658860000000004	21.144635	9.969407	-0.418398000000003	-1.165107	8.730098	-2.125077	16.682169	11.726059	-3.882983	-0.114755000000002	46.094997	49.120887	7.512167	10.538057
13	NB	6	3	28	39.277075	42.899981	58.94542	52.326123	41.545402	43.660478	47.931478	38.097927	52.907825	54.226646	37.961527	43.089245	3.62290599999999	19.668345	13.049048	2.268327	4.38340299999999	8.65440299999999	-1.179148	13.63075	14.949571	-1.31554800000001	3.81216999999999	45.020938	48.851678	5.743863	9.574603
13	NB	6	4	29	37.990774	40.479596	54.174992	47.819677	37.220458	37.284816	49.734733	39.327921	49.075451	49.004709	34.758764	38.341747	2.488822	16.184218	9.828903	-0.770316000000001	-0.705958000000003	11.743959	1.337147	11.084677	11.013935	-3.23201	0.350972999999996	43.591665	45.949387	5.600891	7.958613
13	NB	6	5	30	37.204298	38.420493	51.690923	44.404842	34.974411	35.653606	48.023327	38.408629	45.48929	45.082368	34.891176	39.022994	1.216195	14.486625	7.200544	-2.229887	-1.550692	10.819029	1.204331	8.284992	7.87807	-2.313122	1.818696	44.224333	47.094643	7.020035	9.890345
13	NB	7	1	31	38.048314	42.499488	55.526788	50.912848	41.429159	40.531947	48.091354	36.263213	51.288533	49.418916	39.134402	41.090195	4.451174	17.478474	12.864534	3.380845	2.483633	10.04304	-1.785101	13.240219	11.370602	1.086088	3.041881	46.538099	49.328577	8.489785	11.280263
13	NB	7	2	32	38.046441	43.247095	54.784608	48.296892	39.359137	42.502178	47.693516	35.105046	50.182151	51.228857	40.120502	42.26032	5.200654	16.738167	10.250451	1.312696	4.455737	9.647075	-2.941395	12.13571	13.182416	2.074061	4.213879	45.447046	48.391275	7.400605	10.344834
13	NB	7	3	33	37.844866	45.479211	55.640881	48.391088	38.680018	42.194879	45.995223	34.724329	52.001918	50.346849	39.733096	45.224242	7.634345	17.796015	10.546222	0.835151999999994	4.350013	8.150357	-3.12053700000001	14.157052	12.501983	1.88823	7.37937599999999	44.314345	47.817326	6.469479	9.97246
13	NB	7	4	34	34.622507	34.822415	46.455497	46.929762	37.791053	37.237079	43.450727	34.338272	47.960214	43.854272	32.571082	35.06378	0.199908000000001	11.83299	12.307255	3.168546	2.614572	8.82822	-0.284234999999995	13.337707	9.231765	-2.051425	0.441273000000002	41.569554	44.66274	6.947047	10.040233
13	NB	7	5	35	34.348061	42.384721	46.292363	44.836214	36.172108	39.283567	43.799462	32.179	44.728662	45.301621	37.208781	41.041307	8.03666	11.944302	10.488153	1.824047	4.935506	9.451401	-2.169061	10.380601	10.95356	2.86072	6.693246	41.961877	43.8061	7.613816	9.458039
13	NB	8	1	36	39.749428	39.335051	56.432468	44.019853	38.09273	39.852263	48.522779	35.31034	52.319981	50.402082	36.126212	45.101945	-0.414377000000002	16.68304	4.270425	-1.656698	0.102834999999999	8.773351	-4.43908800000001	12.570553	10.652654	-3.623216	5.352517	45.142024	48.113059	5.392596	8.363631
13	NB	8	2	37	38.631166	40.884749	57.325488	48.488224	40.703868	42.276683	48.622534	35.87155	53.977021	53.099838	40.715523	40.766822	2.253583	18.694322	9.857058	2.072702	3.645517	9.991368	-2.759616	15.345855	14.468672	2.084357	2.135656	46.442327	50.214896	7.811161	11.58373
13	NB	8	3	38	37.72128	40.355606	55.798134	51.978524	41.622845	42.167962	47.773795	37.196893	51.206543	48.923112	38.96482	44.89487	2.634326	18.076854	14.257244	3.901565	4.446682	10.052515	-0.524386999999997	13.485263	11.201832	1.24354	7.17359	44.503906	48.254317	6.782626	10.533037
13	NB	8	4	39	37.047604	39.068068	54.415913	47.077255	36.715098	39.95478	46.25562	36.00889	50.31502	47.617929	36.519206	39.5106	2.020464	17.368309	10.029651	-0.332506000000002	2.907176	9.208016	-1.038714	13.267416	10.570325	-0.528398000000003	2.462996	44.749243	48.558969	7.701639	11.511365
13	NB	8	5	40	37.659543	39.164056	54.301939	45.310781	37.731553	36.784796	47.979995	37.805997	49.412447	47.802787	35.910212	40.31368	1.504513	16.642396	7.651238	0.0720099999999988	-0.874746999999999	10.320452	0.146453999999999	11.752904	10.143244	-1.749331	2.654137	44.23426	46.042421	6.574717	8.382878
13	PL	1	1	1	40.993635	39.419871	53.978664	45.961587	39.326395	41.444078	54.154071	45.574289	51.830847	51.175267	40.204595	43.646295	-1.573764	12.985029	4.967952	-1.66724	0.450443	13.160436	4.580654	10.837212	10.181632	-0.78904	2.65266	49.245781	49.23371	8.252146	8.240075
13	PL	1	2	2	39.670241	40.603691	55.193686	44.633976	36.94168	39.322476	50.756119	41.454173	50.699224	48.325612	37.376716	41.437812	0.933450000000001	15.523445	4.963735	-2.728561	-0.347764999999995	11.085878	1.783932	11.028983	8.655371	-2.293525	1.767571	48.843521	49.137386	9.17328000000001	9.467145
13	PL	1	3	3	42.333105	42.152248	54.166123	46.490642	37.671522	40.660334	60.594449	49.256157	52.725387	50.660574	37.841025	45.206421	-0.180857000000003	11.833018	4.157537	-4.661583	-1.672771	18.261344	6.923052	10.392282	8.32746899999999	-4.49208	2.873316	49.223128	49.407106	6.890023	7.074001
13	PL	1	4	4	42.053461	41.545542	56.647851	45.633447	38.312955	41.441897	57.146494	47.562657	50.306522	49.731649	39.417999	43.291302	-0.507919000000001	14.59439	3.579986	-3.740506	-0.611564000000001	15.093033	5.509196	8.253061	7.678188	-2.635462	1.237841	48.043516	49.18911	5.990055	7.135649
13	PL	1	5	5	40.675762	41.079864	50.795656	45.126431	36.471756	39.10092	55.454594	46.053498	50.887522	48.44313	34.818836	44.054315	0.404102000000002	10.119894	4.450669	-4.204006	-1.574842	14.778832	5.377736	10.21176	7.767368	-5.856926	3.378553	47.729645	49.787037	7.053883	9.111275
13	PL	2	1	6	41.39269	41.240312	55.425131	47.633682	36.91863	37.5901	56.667864	47.551935	51.925255	50.403355	34.843297	43.164231	-0.152377999999999	14.032441	6.240992	-4.47406	-3.80259	15.275174	6.159245	10.532565	9.010665	-6.549393	1.771541	48.871743	49.796753	7.479053	8.404063
13	PL	2	2	7	41.898413	47.363651	56.531681	44.32976	37.137638	42.986337	53.527838	45.813565	56.771216	53.774291	38.250642	46.754271	5.465238	14.633268	2.431347	-4.760775	1.087924	11.629425	3.915152	14.872803	11.875878	-3.647771	4.855858	49.588271	50.639062	7.689858	8.740649
13	PL	2	3	8	41.755164	42.887653	56.350126	47.940985	38.213869	41.738983	52.912378	45.661317	54.755602	51.626246	37.070021	45.044061	1.132489	14.594962	6.185821	-3.541295	-0.0161810000000031	11.157214	3.906153	13.000438	9.871082	-4.685143	3.288897	50.537038	50.950236	8.781874	9.195072
13	PL	2	4	9	41.768649	44.898458	53.307656	48.762731	40.083105	41.704032	55.089069	45.413606	54.514748	52.874888	39.113792	46.811798	3.12980899999999	11.539007	6.994082	-1.685544	-0.0646170000000055	13.32042	3.644957	12.746099	11.106239	-2.65485700000001	5.043149	47.34165	49.127972	5.573001	7.359323
13	PL	2	5	10	43.176732	47.135244	55.824804	48.385193	38.948723	45.390375	58.862657	47.087981	55.322988	55.522696	41.228319	46.937426	3.958512	12.648072	5.208461	-4.228009	2.213643	15.685925	3.911249	12.146256	12.345964	-1.948413	3.760694	51.289419	51.495646	8.112687	8.318914
13	PL	3	1	11	40.118526	45.576642	52.237832	51.7015	41.32701	45.567245	53.773531	44.348785	51.650439	51.58286	39.672252	46.567559	5.458116	12.119306	11.582974	1.208484	5.448719	13.655005	4.230259	11.531913	11.464334	-0.446274000000003	6.449033	48.735581	50.550478	8.617055	10.431952
13	PL	3	2	12	43.434357	41.888477	56.256007	43.715221	36.218893	40.817637	59.006579	50.310444	56.92585	53.003168	34.941045	43.389304	-1.54588	12.82165	0.280864000000001	-7.215464	-2.61672	15.572222	6.876087	13.491493	9.568811	-8.493312	-0.0450529999999958	51.645799	53.140376	8.211442	9.706019
13	PL	3	3	13	41.614089	39.807786	52.997727	46.968431	37.762395	37.89645	56.087855	47.941988	51.4116	46.84752	34.728876	43.110055	-1.806303	11.383638	5.354342	-3.851694	-3.717639	14.473766	6.327899	9.797511	5.233431	-6.885213	1.495966	48.608625	51.094296	6.994536	9.480207
13	PL	3	4	14	45.340029	42.186851	57.782102	46.346816	38.020253	40.869558	62.413226	52.942068	57.843223	54.595546	35.888905	46.70484	-3.153178	12.442073	1.006787	-7.319776	-4.470471	17.073197	7.602039	12.503194	9.255517	-9.451124	1.364811	52.077572	54.682805	6.737543	9.342776
13	PL	3	5	15	45.157265	46.610369	59.76726	49.913793	43.040332	44.824833	59.350103	50.085731	57.126396	57.937045	40.416567	47.686608	1.453104	14.609995	4.756528	-2.116933	-0.332432000000004	14.192838	4.928466	11.969131	12.77978	-4.740698	2.529343	51.285379	53.513531	6.128114	8.356266
13	PL	4	1	16	43.580532	41.678474	54.150598	42.468062	36.194738	41.11735	61.92988	49.124169	56.107144	52.591777	36.812567	43.504648	-1.902058	10.570066	-1.11246999999999	-7.385794	-2.463182	18.349348	5.543637	12.526612	9.011245	-6.767965	-0.075883999999995	50.600992	51.504551	7.02046	7.924019
13	PL	4	2	17	41.792719	39.032304	50.457763	46.068691	34.424892	37.951653	58.97097	49.803532	49.296855	47.258213	33.747485	42.812291	-2.76041499999999	8.665044	4.275972	-7.367827	-3.841066	17.178251	8.010813	7.504136	5.465494	-8.045234	1.019572	48.785348	49.842047	6.992629	8.049328
13	PL	4	3	18	42.811655	42.73878	53.467903	50.855716	38.319367	39.584312	59.629356	46.286633	52.772821	52.117769	37.080152	46.56217	-0.0728750000000034	10.656248	8.044061	-4.492288	-3.227343	16.817701	3.474978	9.961166	9.306114	-5.731503	3.750515	48.829917	51.964848	6.018262	9.153193
13	PL	4	4	19	41.188947	43.470844	46.390783	47.273799	36.243668	43.387	53.768179	42.814041	44.979529	51.416011	38.223314	43.491461	2.281897	5.201836	6.084852	-4.945279	2.198053	12.579232	1.625094	3.790582	10.227064	-2.965633	2.302514	48.270058	48.67867	7.081111	7.489723
13	PL	4	5	20	41.168554	43.031083	52.750867	48.235338	40.126237	44.567343	54.676634	43.071122	53.387105	50.909234	39.384913	43.018272	1.862529	11.582313	7.066784	-1.042317	3.398789	13.50808	1.902568	12.218551	9.74068	-1.783641	1.849718	49.308939	49.839391	8.140385	8.670837
13	PL	5	1	21	39.855054	40.14301	48.998822	48.335156	37.951189	40.481239	55.080757	44.435921	54.165245	51.962731	37.353382	40.80897	0.287955999999994	9.14376799999999	8.480102	-1.903865	0.626185	15.225703	4.580867	14.310191	12.107677	-2.501672	0.953916	47.843256	48.576788	7.98820199999999	8.721734
13	PL	5	2	22	40.274307	43.052743	51.678952	49.200082	39.303967	43.313988	53.392075	42.82692	52.929944	51.55371	39.100521	42.132155	2.778436	11.404645	8.925775	-0.97034	3.039681	13.117768	2.552613	12.655637	11.279403	-1.173786	1.857848	50.177597	51.346185	9.90329	11.071878
13	PL	5	3	23	41.55966	43.248748	55.856294	49.074242	37.883026	41.463674	56.512755	44.410361	54.079634	51.947096	37.280711	42.928733	1.689088	14.296634	7.514582	-3.676634	-0.0959860000000035	14.953095	2.850701	12.519974	10.387436	-4.278949	1.369073	50.444852	50.599079	8.885192	9.039419
13	PL	5	4	24	41.60585	42.79441	52.865028	44.410816	37.953751	42.400323	56.579753	45.972926	53.895664	52.525013	39.527568	44.246657	1.18856	11.259178	2.804966	-3.652099	0.794473000000004	14.973903	4.367076	12.289814	10.919163	-2.07828199999999	2.640807	45.417841	45.210302	3.81199100000001	3.604452
13	PL	5	5	25	42.111916	46.043421	56.388065	46.370094	38.067443	40.814046	57.014423	46.359242	56.028407	54.213907	40.269049	45.733063	3.931505	14.276149	4.258178	-4.044473	-1.29787	14.902507	4.247326	13.916491	12.101991	-1.842867	3.621147	47.305943	47.120964	5.194027	5.009048
13	PL	6	1	26	41.094739	43.573249	56.847924	46.649434	37.057882	42.854717	53.983542	43.910914	53.161328	53.026208	38.602283	46.717414	2.47851	15.753185	5.554695	-4.036857	1.759978	12.888803	2.816175	12.066589	11.931469	-2.492456	5.622675	49.063922	48.572126	7.969183	7.477387
13	PL	6	2	27	42.159656	43.602031	57.350434	50.526085	41.897598	43.982882	53.920845	43.760343	59.103082	56.565322	40.029552	47.190048	1.442375	15.190778	8.366429	-0.262057999999996	1.823226	11.761189	1.600687	16.943426	14.405666	-2.130104	5.030392	48.874063	48.667343	6.714407	6.507687
13	PL	6	3	28	40.183171	39.060098	52.669982	47.967986	39.737989	41.191537	52.656075	43.391808	52.828664	49.752261	38.310807	41.621247	-1.123073	12.486811	7.784815	-0.445182000000003	1.008366	12.472904	3.208637	12.645493	9.56909	-1.872364	1.438076	47.139951	46.269121	6.95678	6.08595
13	PL	6	4	29	40.927072	42.821872	52.536895	49.507726	39.73911	41.160302	53.921103	44.313501	54.319972	53.107938	38.544844	44.59855	1.8948	11.609823	8.580654	-1.18796200000001	0.233229999999999	12.994031	3.386429	13.3929	12.180866	-2.382228	3.671478	45.396574	46.734663	4.469502	5.807591
13	PL	6	5	30	39.20227	38.394502	53.385618	44.470287	35.931704	37.402466	52.385524	42.93408	52.226859	49.288283	33.386376	39.201595	-0.807767999999996	14.183348	5.268017	-3.270566	-1.799804	13.183254	3.73181	13.024589	10.086013	-5.815894	-0.000675000000001091	46.444007	46.946219	7.241737	7.743949
13	PL	7	1	31	38.730124	39.90548	53.310875	49.404009	37.278274	42.471197	51.500143	44.164492	48.550617	49.391619	40.963854	42.531458	1.17535599999999	14.580751	10.673885	-1.45185	3.74107299999999	12.770019	5.434368	9.820493	10.661495	2.23372999999999	3.801334	45.779471	46.365797	7.049347	7.635673
13	PL	7	2	32	38.145706	38.58475	54.696848	44.13259	35.351452	37.433647	48.511808	40.378125	48.579576	48.781318	32.907231	40.606982	0.439044000000003	16.551142	5.986884	-2.794254	-0.712058999999996	10.366102	2.232419	10.43387	10.635612	-5.23847499999999	2.46127600000001	45.218567	45.6438	7.072861	7.498094
13	PL	7	3	33	38.712983	37.313653	53.886024	45.640135	35.801778	38.023635	50.337292	42.581664	48.901563	46.190667	34.245793	40.197529	-1.39933	15.173041	6.927152	-2.911205	-0.689348000000003	11.624309	3.868681	10.18858	7.477684	-4.46719	1.484546	46.889703	46.994761	8.17672	8.281778
13	PL	7	4	34	38.69235	35.632307	54.222743	43.423245	36.37173	37.093538	49.923992	45.193667	47.100418	45.039347	35.473813	40.107797	-3.060043	15.530393	4.730895	-2.32062	-1.598812	11.231642	6.501317	8.408068	6.346997	-3.218537	1.415447	45.844357	46.387408	7.152007	7.695058
13	PL	7	5	35	37.692138	43.041862	49.94388	47.851339	38.247711	42.017069	50.097028	41.59774	45.738799	47.741231	37.629871	42.250902	5.349724	12.251742	10.159201	0.555573000000003	4.324931	12.40489	3.905602	8.046661	10.049093	-0.0622669999999985	4.558764	45.260579	45.752234	7.568441	8.060096
13	PL	8	1	36	39.628055	37.981319	54.33954	47.996107	38.193339	39.017856	50.511839	45.132674	49.704109	48.141443	36.29825	41.576257	-1.646736	14.711485	8.368052	-1.434716	-0.610199000000001	10.883784	5.504619	10.076054	8.513388	-3.329805	1.94820199999999	47.163139	47.706286	7.535084	8.078231
13	PL	8	2	37	35.608434	37.619031	46.719447	40.37491	32.568399	35.515058	45.478497	37.84827	43.768399	40.357119	31.915483	37.266819	2.010597	11.111013	4.766476	-3.040035	-0.0933759999999992	9.87006299999999	2.239836	8.159965	4.74868499999999	-3.692951	1.658385	44.006452	44.497081	8.398018	8.888647
13	PL	8	3	38	40.992222	42.632937	57.046466	49.258391	38.721907	41.634508	54.335117	44.246331	55.992089	51.834824	37.803016	41.599627	1.640715	16.054244	8.266169	-2.270315	0.642285999999999	13.342895	3.254109	14.999867	10.842602	-3.189206	0.607405	48.531068	50.057606	7.538846	9.065384
13	PL	8	4	39	40.358998	41.231056	53.289007	49.012833	38.380794	40.62293	54.423003	42.525467	50.884916	48.782955	37.602098	41.548631	0.872058000000003	12.930009	8.653835	-1.978204	0.263931999999997	14.064005	2.166469	10.525918	8.423957	-2.7569	1.189633	47.972952	48.882332	7.613954	8.523334
13	PL	8	5	40	39.570383	35.292086	54.609083	42.303176	35.551243	37.007996	54.040051	43.875024	47.917319	45.593623	34.24451	39.222517	-4.278297	15.0387	2.732793	-4.01914	-2.562387	14.469668	4.304641	8.346936	6.02324	-5.325873	-0.347865999999996	47.691413	47.258182	8.12103	7.687799
14	IN	1	1	1	47.756891	49.834566	72.360107	57.850976	43.447463	48.818644	59.784174	54.750929	65.827204	64.411251	44.141996	51.415475	2.077675	24.603216	10.094085	-4.309428	1.061753	12.027283	6.994038	18.070313	16.65436	-3.614895	3.658584	56.867982	59.986579	9.11109099999999	12.229688
14	IN	1	2	2	44.706985	45.247115	63.841287	53.287025	41.038264	44.61021	61.107104	52.994049	58.65325	57.94904	42.598626	46.124831	0.540129999999998	19.134302	8.58004	-3.66872100000001	-0.0967750000000009	16.400119	8.28706399999999	13.946265	13.242055	-2.108359	1.417846	51.361238	54.067597	6.654253	9.360612
14	IN	1	3	3	46.786493	43.04487	68.728476	49.8601	41.547041	43.62596	59.413634	53.927129	61.796225	60.157859	40.247386	45.822317	-3.741623	21.941983	3.073607	-5.239452	-3.160533	12.627141	7.140636	15.009732	13.371366	-6.539107	-0.964176000000002	54.931324	57.202894	8.144831	10.416401
14	IN	1	4	4	46.664536	43.993173	70.744216	52.788231	39.052981	43.687589	58.15646	54.315434	64.310647	59.005699	38.174421	44.355646	-2.671363	24.07968	6.123695	-7.611555	-2.976947	11.491924	7.65089800000001	17.646111	12.341163	-8.490115	-2.30889	53.159743	56.387031	6.495207	9.722495
14	IN	1	5	5	44.553305	46.668699	65.331314	51.258243	36.73385	41.532186	58.451678	52.390331	53.721602	51.619665	39.793801	46.407621	2.11539399999999	20.778009	6.704938	-7.819455	-3.021119	13.898373	7.837026	9.168297	7.06636	-4.759504	1.854316	52.653206	54.676882	8.099901	10.123577
14	IN	2	1	6	48.569109	49.148812	74.393376	59.933449	44.826182	49.812337	63.359731	55.56495	64.786143	63.211822	46.460018	51.344809	0.579703000000002	25.824267	11.36434	-3.74292699999999	1.243228	14.790622	6.99584100000001	16.217034	14.642713	-2.109091	2.7757	56.296596	58.376135	7.727487	9.807026
14	IN	2	2	7	49.274871	49.066756	70.066894	56.485526	45.962097	53.348209	64.995224	57.896193	68.977405	70.332911	46.654501	48.759569	-0.208114999999999	20.792023	7.210655	-3.312774	4.073338	15.720353	8.621322	19.702534	21.05804	-2.62036999999999	-0.515301999999998	58.379726	58.587437	9.104855	9.312566
14	IN	2	3	8	46.235447	47.961564	70.505274	60.785718	46.523244	49.262665	57.579458	52.276708	63.324967	63.094507	46.194738	50.265962	1.726117	24.269827	14.550271	0.287796999999998	3.027218	11.344011	6.041261	17.08952	16.85906	-0.0407089999999997	4.030515	55.162199	57.578981	8.926752	11.343534
14	IN	2	4	9	47.341652	46.348983	68.395016	53.907568	44.219625	46.533387	62.105878	55.739217	60.237478	62.150622	45.288261	50.066387	-0.992669000000006	21.053364	6.56591599999999	-3.122027	-0.808265000000006	14.764226	8.39756499999999	12.895826	14.80897	-2.053391	2.724735	57.534894	60.249059	10.193242	12.907407
14	IN	2	5	10	46.506158	56.690117	68.640803	60.766029	47.395542	57.214926	59.134585	54.174372	61.478177	62.931841	53.38456	53.375686	10.183959	22.134645	14.259871	0.889384	10.708768	12.628427	7.668214	14.972019	16.425683	6.878402	6.869528	56.650734	57.611978	10.144576	11.10582
14	IN	3	1	11	46.300138	51.486729	69.195726	65.015206	49.841012	52.62869	57.15325	51.297919	67.694705	61.671874	48.608186	49.882202	5.186591	22.895588	18.715068	3.540874	6.328552	10.853112	4.997781	21.394567	15.371736	2.30804800000001	3.582064	55.771138	57.723007	9.471	11.422869
14	IN	3	2	12	46.055618	46.982222	68.294543	58.669482	43.384385	50.258358	60.485698	52.506781	65.760212	63.608647	44.853658	46.865792	0.926603999999998	22.238925	12.613864	-2.671233	4.20274	14.43008	6.45116299999999	19.704594	17.553029	-1.20196	0.810173999999996	54.683615	57.513221	8.627997	11.457603
14	IN	3	3	13	49.449081	47.357249	71.904447	60.21647	44.036306	47.073861	67.228881	56.410759	65.099605	65.002968	43.593787	49.285564	-2.091832	22.455366	10.767389	-5.412775	-2.37522	17.7798	6.961678	15.650524	15.553887	-5.855294	-0.163516999999999	54.904407	57.46112	5.455326	8.012039
14	IN	3	4	14	44.925626	50.703775	63.987766	63.211077	46.248921	52.834967	55.725593	51.243325	63.9189	67.174677	52.750518	51.444159	5.778149	19.06214	18.285451	1.323295	7.909341	10.799967	6.317699	18.993274	22.249051	7.824892	6.518533	53.109073	53.666131	8.183447	8.740505
14	IN	3	5	15	47.523583	48.180135	69.375632	52.425971	43.258317	52.283636	60.981238	53.246825	66.100524	66.268643	46.560607	50.743563	0.656551999999998	21.852049	4.90238799999999	-4.265266	4.760053	13.457655	5.723242	18.576941	18.74506	-0.962976000000005	3.21998	55.623035	57.781676	8.099452	10.258093
14	IN	4	1	16	45.026928	51.590678	63.420382	53.955227	42.824356	49.227141	58.710803	52.15536	63.05677	60.975041	44.870741	48.450358	6.56375	18.393454	8.928299	-2.202572	4.20021300000001	13.683875	7.128432	18.029842	15.948113	-0.156186999999996	3.42343	55.031471	56.317499	10.004543	11.290571
14	IN	4	2	17	47.254013	43.651795	65.717881	57.447552	43.619732	45.941483	60.944378	56.305051	63.361384	58.850496	40.143768	45.552835	-3.602218	18.463868	10.193539	-3.634281	-1.31253	13.690365	9.051038	16.107371	11.596483	-7.110245	-1.701178	58.135326	56.188998	10.881313	8.934985
14	IN	4	3	18	44.559827	49.050742	65.178471	59.862296	44.945391	48.350097	58.641785	53.224183	59.483066	56.863049	44.174398	47.751019	4.490915	20.618644	15.302469	0.385564000000002	3.79027	14.081958	8.664356	14.923239	12.303222	-0.385429000000002	3.191192	52.807439	53.104377	8.247612	8.54455
14	IN	4	4	19	43.855136	42.257195	66.205916	55.617639	41.495443	43.852838	56.71862	53.124357	62.315423	58.278437	39.087778	42.052551	-1.597941	22.35078	11.762503	-2.359693	-0.00229800000000324	12.863484	9.269221	18.460287	14.423301	-4.767358	-1.802585	49.972509	52.16257	6.117373	8.307434
14	IN	4	5	20	45.569774	44.514249	61.711245	52.581417	41.125613	44.809044	60.194108	56.755475	58.811087	56.828223	41.546678	47.225029	-1.055525	16.141471	7.011643	-4.444161	-0.760730000000002	14.624334	11.185701	13.241313	11.258449	-4.023096	1.655255	50.936823	53.120836	5.36704899999999	7.55106199999999
14	IN	5	1	21	43.538118	41.788028	66.970195	50.933068	37.358749	40.738769	54.966373	49.44609	57.682497	55.930933	36.581843	43.224499	-1.75009	23.432077	7.39495	-6.17936899999999	-2.799349	11.428255	5.907972	14.144379	12.392815	-6.956275	-0.313618999999996	48.959595	51.135563	5.421477	7.597445
14	IN	5	2	22	44.64295	46.436382	63.943423	49.382865	38.773982	44.185344	56.567029	51.652405	61.786608	59.686562	39.546035	46.569632	1.793432	19.300473	4.739915	-5.868968	-0.457605999999998	11.924079	7.009455	17.143658	15.043612	-5.096915	1.926682	49.722171	52.935227	5.079221	8.292277
14	IN	5	3	23	44.345549	46.46159	67.842795	52.463722	39.977182	47.102383	54.791118	52.09287	61.380031	60.525857	41.954239	46.252914	2.116041	23.497246	8.118173	-4.368367	2.756834	10.445569	7.747321	17.034482	16.180308	-2.39131	1.907365	50.781376	53.992111	6.435827	9.646562
14	IN	5	4	24	44.423073	44.088088	64.704023	53.205929	40.351858	44.860838	55.980135	49.33652	62.894039	57.862467	42.009041	43.27682	-0.334985000000003	20.28095	8.782856	-4.071215	0.437764999999999	11.557062	4.913447	18.470966	13.439394	-2.414032	-1.146253	51.383813	53.120021	6.96074	8.696948
14	IN	5	5	25	44.326198	43.803551	67.874519	56.784896	42.669269	44.12848	56.597564	49.86602	56.538694	56.21921	41.218826	45.882315	-0.522646999999999	23.548321	12.458698	-1.656929	-0.197717999999995	12.271366	5.539822	12.212496	11.893012	-3.107372	1.556117	51.219296	52.908386	6.893098	8.582188
14	IN	6	1	26	45.788563	43.113225	62.832549	43.21631	37.488389	40.909919	62.925192	51.266634	60.327323	52.792255	38.420072	43.559041	-2.675338	17.043986	-2.572253	-8.30017400000001	-4.878644	17.136629	5.478071	14.53876	7.00369199999999	-7.36849100000001	-2.229522	56.016373	56.240336	10.22781	10.451773
14	IN	6	2	27	43.144125	46.882459	61.42152	50.213008	40.125261	43.023007	54.745666	49.633085	64.597081	60.675343	38.91852	47.567077	3.73833399999999	18.277395	7.068883	-3.018864	-0.121118000000003	11.601541	6.48896	21.452956	17.531218	-4.225605	4.422952	50.339303	51.785945	7.195178	8.64182
14	IN	6	3	28	42.857516	42.432136	63.685893	48.950727	36.966592	39.855623	53.507023	48.181097	55.600843	51.477432	37.530775	41.777696	-0.425379999999997	20.828377	6.093211	-5.890924	-3.001893	10.649507	5.323581	12.743327	8.619916	-5.326741	-1.07982	52.417076	53.995549	9.55956	11.138033
14	IN	6	4	29	43.124424	40.335826	66.613232	49.964178	39.612744	42.75506	54.762308	47.832691	57.168004	53.536617	40.062476	42.123172	-2.788598	23.488808	6.839754	-3.51168	-0.369363999999997	11.637884	4.708267	14.04358	10.412193	-3.061948	-1.001252	51.965202	53.848454	8.840778	10.72403
14	IN	6	5	30	42.157379	42.922314	60.054422	47.150074	38.931736	44.049665	52.796619	49.55088	57.740104	56.454198	39.687225	45.36084	0.764935000000001	17.897043	4.992695	-3.225643	1.892286	10.63924	7.393501	15.582725	14.296819	-2.470154	3.203461	52.400148	51.665015	10.242769	9.507636
14	IN	7	1	31	42.614708	40.66912	52.435617	44.218224	39.02145	42.900318	56.748245	48.566782	55.384667	53.737574	43.040893	42.235561	-1.945588	9.820909	1.603516	-3.593258	0.285609999999998	14.133537	5.952074	12.769959	11.122866	0.426184999999997	-0.379147000000003	51.628174	53.103044	9.013466	10.488336
14	IN	7	2	32	43.748354	45.773318	62.887589	50.67522	39.157748	47.000764	56.454915	49.508194	65.256784	62.024654	42.891019	44.408589	2.024964	19.139235	6.926866	-4.590606	3.25241	12.706561	5.75984	21.50843	18.2763	-0.857334999999999	0.660235	53.734545	55.239675	9.986191	11.491321
14	IN	7	3	33	44.821805	49.392605	64.970113	56.978445	44.595618	49.595864	56.316115	48.858801	62.200972	61.112054	45.745229	48.119197	4.57080000000001	20.148308	12.15664	-0.226186999999996	4.774059	11.49431	4.036996	17.379167	16.290249	0.923424000000004	3.297392	55.730265	56.548285	10.90846	11.72648
14	IN	7	4	34	42.669046	49.852022	60.584701	53.336572	41.068482	48.073061	54.07812	49.505373	58.098699	53.276283	45.305698	47.810595	7.182976	17.915655	10.667526	-1.600564	5.404015	11.409074	6.836327	15.429653	10.607237	2.636652	5.141549	52.832101	52.85896	10.163055	10.189914
14	IN	7	5	35	41.490559	41.811939	59.378945	44.935236	37.461469	41.709816	53.521299	48.654786	53.4275	52.042459	39.83039	42.557787	0.321380000000005	17.888386	3.44467700000001	-4.02909	0.219257000000006	12.03074	7.164227	11.936941	10.5519	-1.660169	1.067228	53.56393	53.211046	12.073371	11.720487
14	IN	8	1	36	40.390256	49.39688	53.65366	47.753796	36.121684	43.476018	52.921566	45.890325	55.66319	51.489642	42.094405	45.803443	9.006624	13.263404	7.36354	-4.268572	3.085762	12.53131	5.500069	15.272934	11.099386	1.704149	5.413187	49.664282	50.501087	9.274026	10.110831
14	IN	8	2	37	41.737801	46.301062	62.642978	55.088303	42.709365	45.313007	53.485501	46.619094	56.063048	53.941955	44.970693	45.733111	4.563261	20.905177	13.350502	0.971564000000001	3.575206	11.7477	4.881293	14.325247	12.204154	3.232892	3.99531	51.673329	53.955619	9.93552800000001	12.217818
14	IN	8	3	38	42.895327	46.185845	64.960288	58.984258	41.92191	43.072526	50.802305	46.810369	57.175726	55.254745	39.807546	44.431155	3.290518	22.064961	16.088931	-0.973417000000005	0.177199000000002	7.906978	3.915042	14.280399	12.359418	-3.087781	1.535828	52.747697	55.297217	9.85237	12.40189
14	IN	8	4	39	43.319868	42.275247	60.972756	47.946869	39.481481	41.6018	58.0681	49.97975	58.631053	53.46704	40.382322	41.822118	-1.044621	17.652888	4.627001	-3.838387	-1.718068	14.748232	6.659882	15.311185	10.147172	-2.937546	-1.49775	51.534942	54.859381	8.215074	11.539513
14	IN	8	5	40	42.469865	42.303712	59.81368	46.752339	38.167221	41.789482	55.19779	50.472167	54.355468	51.763354	39.732255	43.406153	-0.166153000000001	17.343815	4.282474	-4.302644	-0.680382999999999	12.727925	8.002302	11.885603	9.293489	-2.73761	0.936288000000005	49.175399	52.644384	6.705534	10.174519
14	IV	1	1	1	47.827876	43.96917	67.729797	50.955785	39.877734	42.411244	63.113281	55.7627	58.688809	57.555325	36.920298	48.48164	-3.85870600000001	19.901921	3.127909	-7.95014200000001	-5.416632	15.285405	7.934824	10.860933	9.727449	-10.907578	0.653763999999995	54.970845	56.43802	7.14296899999999	8.610144
14	IV	1	2	2	47.128552	47.926698	67.21209	54.825341	41.893367	45.102409	61.416913	55.842054	56.91483	58.281433	38.741289	50.013912	0.798146000000003	20.083538	7.696789	-5.235185	-2.026143	14.288361	8.713502	9.786278	11.152881	-8.387263	2.88536	53.07555	55.879773	5.946998	8.751221
14	IV	1	3	3	48.022635	54.008723	71.989772	61.451296	45.156707	50.651939	63.105108	55.677147	62.231137	61.926824	43.912834	53.706571	5.986088	23.967137	13.428661	-2.865928	2.629304	15.082473	7.654512	14.208502	13.904189	-4.109801	5.683936	53.63719	57.100575	5.614555	9.07794
14	IV	1	4	4	50.072036	49.097191	71.991066	59.620307	45.232868	49.051406	64.575988	58.78374	68.260047	67.231803	41.480865	54.085777	-0.974844999999995	21.91903	9.548271	-4.83916799999999	-1.02063	14.503952	8.711704	18.188011	17.159767	-8.591171	4.013741	55.17034	59.062167	5.09830400000001	8.99013100000001
14	IV	1	5	5	47.143197	51.597001	70.381573	58.732179	40.904325	49.452566	60.038582	52.326327	61.639251	58.625472	42.894585	50.608288	4.453804	23.238376	11.588982	-6.238872	2.309369	12.895385	5.18313	14.496054	11.482275	-4.248612	3.465091	55.702385	59.574459	8.559188	12.431262
14	IV	2	1	6	50.771826	52.159121	74.99051	60.659501	44.885938	53.50041	66.258488	58.521644	63.108773	62.796808	47.172824	52.828582	1.387295	24.218684	9.887675	-5.88588799999999	2.72858400000001	15.486662	7.749818	12.336947	12.024982	-3.599002	2.056756	57.727464	59.204755	6.955638	8.432929
14	IV	2	2	7	54.870868	51.053612	78.866053	67.736372	51.616533	52.847784	75.624619	65.547857	71.006588	70.745558	47.392429	54.411156	-3.817256	23.995185	12.865504	-3.254335	-2.023084	20.753751	10.676989	16.13572	15.87469	-7.478439	-0.459712000000003	59.466228	60.693875	4.59536	5.823007
14	IV	2	3	8	49.880524	57.601434	73.336855	72.098482	53.689335	58.933808	63.71201	57.505317	65.626475	64.632162	51.06328	56.104671	7.72091	23.456331	22.217958	3.808811	9.053284	13.831486	7.624793	15.745951	14.751638	1.182756	6.224147	56.661454	58.376016	6.78093	8.495492
14	IV	2	4	9	48.085239	44.874936	61.687982	59.118087	45.077754	50.474185	69.268786	58.966289	60.357854	62.216483	46.042681	47.74316	-3.210303	13.602743	11.032848	-3.007485	2.388946	21.183547	10.88105	12.272615	14.131244	-2.042558	-0.342078999999998	53.356949	56.810466	5.27171	8.725227
14	IV	2	5	10	51.510428	47.831856	67.266242	58.984335	48.053435	48.109467	71.954975	63.322195	61.993327	63.114981	46.279609	50.949672	-3.678572	15.755814	7.473907	-3.456993	-3.400961	20.444547	11.811767	10.482899	11.604553	-5.230819	-0.560755999999998	55.539159	58.281533	4.028731	6.77110500000001
14	IV	3	1	11	46.063205	51.488419	63.740052	57.564844	44.835531	51.260619	58.644653	52.657071	61.407411	59.091367	44.094986	50.358832	5.425214	17.676847	11.501639	-1.227674	5.19741399999999	12.581448	6.593866	15.344206	13.028162	-1.968219	4.295627	53.109034	54.878398	7.045829	8.81519299999999
14	IV	3	2	12	48.826721	53.246565	70.844785	61.329751	46.52272	53.92822	62.871515	54.95074	65.234481	66.05764	46.477925	52.402463	4.419844	22.018064	12.50303	-2.304001	5.101499	14.044794	6.124019	16.40776	17.230919	-2.348796	3.575742	54.044485	55.841146	5.217764	7.014425
14	IV	3	3	13	46.064012	54.019461	67.420625	59.942254	45.382889	52.174034	58.174702	52.049241	58.552104	58.807786	48.282959	52.616951	7.955449	21.356613	13.878242	-0.681122999999999	6.110022	12.11069	5.985229	12.488092	12.743774	2.218947	6.552939	51.845537	54.728894	5.781525	8.664882
14	IV	3	4	14	45.673257	47.728059	67.836795	56.272495	42.614622	48.030588	59.577046	50.113228	59.293016	60.398524	42.65968	50.801821	2.054802	22.163538	10.599238	-3.058635	2.357331	13.903789	4.439971	13.619759	14.725267	-3.013577	5.128564	51.822786	53.667576	6.149529	7.994319
14	IV	3	5	15	45.934913	50.575484	63.461975	61.754206	46.154615	49.798745	60.903584	54.433622	58.61504	59.502142	45.120431	51.753964	4.640571	17.527062	15.819293	0.219701999999998	3.863832	14.968671	8.498709	12.680127	13.567229	-0.814481999999998	5.819051	52.002407	53.910011	6.067494	7.975098
14	IV	4	1	16	45.309441	37.041876	63.766632	47.806987	39.155339	38.178526	60.421139	54.116089	53.256214	52.61363	37.078441	43.985622	-8.267565	18.457191	2.497546	-6.154102	-7.130915	15.111698	8.806648	7.946773	7.304189	-8.231	-1.323819	50.853427	52.105538	5.543986	6.796097
14	IV	4	2	17	46.01647	49.11709	69.626855	54.40982	41.764683	44.600009	57.120746	51.035777	57.475252	54.035676	40.71562	51.048558	3.10062	23.610385	8.39335000000001	-4.251787	-1.416461	11.104276	5.019307	11.458782	8.019206	-5.30085	5.032088	54.661954	55.754569	8.645484	9.738099
14	IV	4	3	18	47.289448	51.558285	71.044461	56.50257	44.064475	49.874346	57.822015	52.093057	61.773744	60.40216	43.205447	53.298454	4.268837	23.755013	9.213122	-3.224973	2.584898	10.532567	4.803609	14.484296	13.112712	-4.084001	6.009006	56.910726	58.197183	9.621278	10.907735
14	IV	4	4	19	46.904287	55.158271	73.582122	63.886911	47.719758	54.464202	56.338379	49.948884	62.494	64.609958	50.056535	53.019923	8.253984	26.677835	16.982624	0.815471000000002	7.559915	9.43409200000001	3.044597	15.589713	17.705671	3.152248	6.115636	52.70423	55.136925	5.79994300000001	8.232638
14	IV	4	5	20	46.074113	50.572592	69.72352	58.852351	42.263027	47.729473	57.789337	50.143846	61.725771	60.429138	41.166349	48.88849	4.498479	23.649407	12.778238	-3.811086	1.65536	11.715224	4.06973300000001	15.651658	14.355025	-4.907764	2.814377	53.189126	54.746906	7.115013	8.67279300000001
14	IV	5	1	21	47.80332	47.497172	70.871865	52.644334	41.400385	46.325915	60.958336	53.997061	63.371011	58.890856	41.918581	48.845916	-0.306148	23.068545	4.841014	-6.402935	-1.477405	13.155016	6.193741	15.567691	11.087536	-5.884739	1.042596	54.530627	55.973561	6.727307	8.170241
14	IV	5	2	22	45.388372	47.507702	65.064878	58.433494	42.316809	46.066028	59.126463	54.188124	56.337981	55.946188	42.532983	50.034074	2.11933000000001	19.676506	13.045122	-3.071563	0.677656000000006	13.738091	8.79975200000001	10.949609	10.557816	-2.855389	4.645702	50.521264	51.879647	5.13289200000001	6.491275
14	IV	5	3	23	48.899989	41.409063	73.646682	60.283294	44.02532	43.06666	62.1276	57.278068	60.925663	57.078156	38.769355	48.044354	-7.49092599999999	24.746693	11.383305	-4.874669	-5.833329	13.227611	8.378079	12.025674	8.178167	-10.130634	-0.855634999999999	51.040755	53.359849	2.140766	4.45986
14	IV	5	4	24	47.074012	44.101032	70.355955	56.383425	42.564294	44.119747	61.14796	53.754176	60.246875	60.660737	38.677955	50.827139	-2.97298000000001	23.281943	9.309413	-4.50971800000001	-2.95426500000001	14.073948	6.680164	13.172863	13.586725	-8.39605700000001	3.753127	56.006515	54.138351	8.932503	7.064339
14	IV	5	5	25	48.151287	41.637544	71.044197	57.607643	41.687327	42.611425	62.655902	55.991671	61.272537	59.879384	38.777038	48.556553	-6.51374300000001	22.89291	9.456356	-6.46396	-5.53986200000001	14.504615	7.84038399999999	13.12125	11.728097	-9.37424900000001	0.405265999999997	53.495841	55.026744	5.344554	6.875457
14	IV	6	1	26	48.870094	56.188599	67.005258	58.387062	48.979594	53.063086	64.205446	53.542289	63.357412	59.807053	48.757314	52.9885	7.318505	18.135164	9.516968	0.109499999999997	4.192992	15.335352	4.67219499999999	14.487318	10.936959	-0.112780000000001	4.118406	54.789816	57.031644	5.919722	8.16155
14	IV	6	2	27	47.919227	49.93395	64.420362	51.085732	43.234439	47.58174	64.038142	55.942477	54.541965	54.691682	45.722883	50.037168	2.014723	16.501135	3.166505	-4.684788	-0.337486999999996	16.118915	8.02325	6.622738	6.772455	-2.196344	2.117941	54.808703	55.169529	6.889476	7.250302
14	IV	6	3	28	45.736379	44.174725	62.702354	52.244113	45.050248	48.206549	60.368523	53.352503	56.727696	55.151315	43.870554	47.904509	-1.561654	16.965975	6.507734	-0.686130999999996	2.47017	14.632144	7.616124	10.991317	9.414936	-1.865825	2.16813	54.034894	54.795344	8.298515	9.058965
14	IV	6	4	29	49.543088	51.84526	75.405401	61.974164	45.732697	48.472986	61.857026	57.342879	58.559206	56.904304	44.97894	54.2458	2.30217200000001	25.862313	12.431076	-3.810391	-1.070102	12.313938	7.79979100000001	9.01611800000001	7.36121600000001	-4.564148	4.70271200000001	57.457021	58.699603	7.913933	9.15651500000001
14	IV	6	5	30	45.765493	46.337327	67.617874	52.954469	41.165033	44.112858	59.743551	53.03292	57.349258	54.267614	39.458897	50.52358	0.571834000000003	21.852381	7.188976	-4.60046	-1.652635	13.978058	7.267427	11.583765	8.502121	-6.306596	4.758087	51.265745	53.128802	5.500252	7.363309
14	IV	7	1	31	49.166285	55.175715	72.265728	60.652551	49.119018	52.333155	61.452901	52.54243	66.629315	62.292664	46.48952	53.469837	6.00942999999999	23.099443	11.486266	-0.0472670000000051	3.16687	12.286616	3.376145	17.46303	13.126379	-2.676765	4.303552	55.388301	58.392988	6.222016	9.226703
14	IV	7	2	32	45.476372	45.107968	62.00158	60.14178	44.836647	46.933095	58.791575	51.791222	56.42434	58.07679	39.678834	47.031309	-0.368403999999998	16.525208	14.665408	-0.639724999999999	1.456723	13.315203	6.31485	10.947968	12.600418	-5.797538	1.554937	51.111755	53.529374	5.635383	8.053002
14	IV	7	3	33	43.880695	47.456341	63.352373	54.46508	43.119596	51.20366	54.362049	49.557994	63.138839	61.447568	44.469749	47.271553	3.575646	19.471678	10.584385	-0.761099000000002	7.322965	10.481354	5.677299	19.258144	17.566873	0.589053999999997	3.39085799999999	48.717033	51.984676	4.836338	8.103981
14	IV	7	4	34	45.257653	47.294595	63.84011	53.163063	42.649691	45.513554	59.960844	53.362861	55.369176	56.211684	41.814659	48.954433	2.036942	18.582457	7.90541	-2.607962	0.255901000000001	14.703191	8.105208	10.111523	10.954031	-3.442994	3.69678	51.328415	52.372645	6.070762	7.114992
14	IV	7	5	35	46.935988	51.074612	64.169479	57.54687	45.718409	51.175522	63.005558	53.74054	60.802759	59.714899	45.442319	50.436591	4.138624	17.233491	10.610882	-1.217579	4.239534	16.06957	6.804552	13.866771	12.778911	-1.493669	3.500603	51.922823	54.000365	4.986835	7.064377
14	IV	8	1	36	44.92242	46.535606	67.642042	49.530823	39.518551	43.804627	55.871722	51.617096	52.921106	52.274185	39.353226	48.379591	1.613186	22.719622	4.608403	-5.403869	-1.117793	10.949302	6.69467599999999	7.998686	7.351765	-5.569194	3.457171	49.642613	50.60852	4.72019299999999	5.6861
14	IV	8	2	37	46.732272	43.578889	70.060058	55.968515	43.886436	44.492488	60.14833	53.739137	58.167298	55.43831	40.856276	48.390695	-3.15338300000001	23.327786	9.23624299999999	-2.845836	-2.239784	13.416058	7.006865	11.435026	8.706038	-5.875996	1.658423	53.473317	56.603577	6.741045	9.871305
14	IV	8	3	38	45.227124	44.653116	67.775455	55.01912	42.076992	43.213502	60.963684	53.680964	57.851486	54.617821	39.440576	48.1573	-0.574008000000006	22.548331	9.791996	-3.15013200000001	-2.01362200000001	15.73656	8.45384	12.624362	9.390697	-5.786548	2.930176	51.191456	54.455808	5.964332	9.22868399999999
14	IV	8	4	39	45.890089	38.693935	66.940111	50.430344	38.414592	38.233211	60.662155	55.079474	57.19547	52.573133	34.760043	42.627286	-7.196154	21.050022	4.54025499999999	-7.475497	-7.65687800000001	14.772066	9.18938499999999	11.305381	6.683044	-11.130046	-3.26280300000001	53.718419	55.193232	7.82832999999999	9.303143
14	IV	8	5	40	47.424618	45.819156	67.519629	56.077291	44.294158	48.214471	62.198379	53.950031	63.730562	61.507518	44.345507	49.484281	-1.605462	20.095011	8.652673	-3.13046	0.789853000000001	14.773761	6.525413	16.305944	14.0829	-3.079111	2.059663	53.316105	56.884744	5.891487	9.460126
14	NB	1	1	1	44.443496	43.175299	70.134096	55.925651	42.450132	44.055997	55.660411	50.820889	59.774907	52.190688	40.430642	45.319546	-1.268197	25.6906	11.482155	-1.993364	-0.387499000000005	11.216915	6.377393	15.331411	7.747192	-4.012854	0.876049999999999	53.53513	53.88058	9.091634	9.437084
14	NB	1	2	2	44.610028	41.371917	71.987175	50.732061	39.31566	38.904821	56.364613	50.66853	53.453787	50.995715	36.817906	44.11153	-3.238111	27.377147	6.122033	-5.294368	-5.705207	11.754585	6.058502	8.843759	6.385687	-7.792122	-0.498497999999998	52.237974	51.479806	7.627946	6.869778
14	NB	1	3	3	43.006654	42.631648	68.867047	47.941372	36.536141	39.649094	54.345572	49.817865	50.913893	50.363198	37.24635	43.928231	-0.375005999999999	25.860393	4.934718	-6.470513	-3.35756	11.338918	6.811211	7.907239	7.356544	-5.760304	0.921576999999999	49.587913	49.726399	6.581259	6.719745
14	NB	1	4	4	44.969907	41.825957	70.421575	48.193926	37.034333	41.211524	57.266214	54.383511	56.758621	53.265843	35.006555	46.014169	-3.14395	25.451668	3.224019	-7.935574	-3.758383	12.296307	9.413604	11.788714	8.295936	-9.963352	1.044262	53.331338	51.932288	8.361431	6.962381
14	NB	1	5	5	46.509935	52.194554	70.826782	55.601833	44.437814	47.604795	61.16235	54.332993	63.795959	61.151118	43.659311	49.218618	5.684619	24.316847	9.091898	-2.072121	1.09486	14.652415	7.823058	17.286024	14.641183	-2.850624	2.708683	53.219321	52.751583	6.709386	6.241648
14	NB	2	1	6	43.542448	45.072858	61.991282	45.119477	40.223239	45.03122	56.698381	49.50563	54.62459	54.7388	45.464245	46.544617	1.53041	18.448834	1.577029	-3.319209	1.488772	13.155933	5.963182	11.082142	11.196352	1.921797	3.002169	51.681194	50.520248	8.138746	6.9778
14	NB	2	2	7	42.222671	43.406968	59.995138	45.754867	39.678174	44.273139	56.641538	52.118839	52.403494	54.400864	38.649161	45.302241	1.184297	17.772467	3.532196	-2.544497	2.050468	14.418867	9.896168	10.180823	12.178193	-3.57351	3.07957	48.494606	49.468832	6.271935	7.246161
14	NB	2	3	8	43.040633	51.10114	61.842565	52.946363	40.219496	45.348494	54.484092	51.227301	55.048854	55.621854	41.379142	49.524156	8.060507	18.801932	9.90573	-2.821137	2.307861	11.443459	8.186668	12.008221	12.581221	-1.661491	6.483523	52.196242	51.267911	9.155609	8.227278
14	NB	2	4	9	42.273288	46.360486	59.059742	50.670344	36.929429	40.820367	56.65236	52.260447	53.365871	52.711404	38.309075	44.982309	4.087198	16.786454	8.397056	-5.343859	-1.452921	14.379072	9.987159	11.092583	10.438116	-3.964213	2.709021	47.282269	47.235713	5.008981	4.962425
14	NB	2	5	10	44.077684	45.802913	64.564874	47.451999	36.825372	43.291562	54.811312	52.131197	59.906873	54.905699	37.199407	46.561065	1.725229	20.48719	3.374315	-7.252312	-0.786121999999999	10.733628	8.053513	15.829189	10.828015	-6.878277	2.483381	52.876722	54.197899	8.799038	10.120215
14	NB	3	1	11	42.088572	41.044235	62.341086	47.070187	37.987674	41.780386	54.442786	49.275041	54.968644	52.346992	36.898458	45.212031	-1.044337	20.252514	4.981615	-4.100898	-0.308185999999999	12.354214	7.186469	12.880072	10.25842	-5.190114	3.123459	53.670119	52.938295	11.581547	10.849723
14	NB	3	2	12	43.652297	46.594764	61.058484	53.431228	40.752785	46.370392	57.793238	49.574554	60.88276	56.958834	42.313489	46.265726	2.942467	17.406187	9.778931	-2.89951199999999	2.71809500000001	14.140941	5.922257	17.230463	13.306537	-1.338808	2.613429	52.624389	52.043799	8.972092	8.391502
14	NB	3	3	13	45.199906	43.903294	68.608597	53.586362	40.985399	42.437513	61.203944	51.957785	59.324989	54.127538	38.83668	44.329318	-1.296612	23.408691	8.386456	-4.214507	-2.762393	16.004038	6.757879	14.125083	8.927632	-6.363226	-0.870587999999998	55.106035	56.092561	9.906129	10.892655
14	NB	3	4	14	45.492509	47.401815	69.698837	52.281165	40.342363	45.56461	56.544101	51.24028	67.742392	57.114739	40.152182	46.207009	1.909306	24.206328	6.788656	-5.150146	0.0721010000000035	11.051592	5.747771	22.249883	11.62223	-5.34032699999999	0.714500000000001	56.919004	56.898287	11.426495	11.405778
14	NB	3	5	15	43.131354	43.799535	68.744519	48.656954	38.643074	44.893133	54.923223	49.132494	59.998871	54.43086	39.638649	45.62914	0.668180999999997	25.613165	5.5256	-4.48828	1.761779	11.791869	6.00114	16.867517	11.299506	-3.492705	2.497786	52.589619	54.348897	9.458265	11.217543
14	NB	4	1	16	42.670874	41.685672	58.351159	46.09754	37.705941	40.842678	58.768669	51.287281	59.188313	51.753749	37.93542	42.670198	-0.985202000000001	15.680285	3.426666	-4.96493299999999	-1.828196	16.097795	8.616407	16.517439	9.082875	-4.735454	-0.000675999999998567	49.495779	52.210075	6.824905	9.53920100000001
14	NB	4	2	17	47.791795	57.084238	71.577381	60.165736	49.20597	55.979875	60.455243	53.884337	69.016924	69.113167	51.53895	54.625167	9.292443	23.785586	12.373941	1.414175	8.18808	12.663448	6.092542	21.225129	21.321372	3.747155	6.833372	54.290172	55.739184	6.498377	7.947389
14	NB	4	3	18	43.161494	45.23086	59.587102	49.584242	42.772604	45.741196	57.134194	51.915295	56.617546	53.382817	43.080788	47.747931	2.069366	16.425608	6.42274800000001	-0.388889999999996	2.579702	13.9727	8.753801	13.456052	10.221323	-0.0807059999999993	4.586437	49.545991	51.796918	6.384497	8.635424
14	NB	4	4	19	41.613982	44.302224	63.972865	42.278123	34.022499	40.012151	53.856761	50.156044	53.339424	49.719592	36.846991	45.903075	2.688242	22.358883	0.664141000000001	-7.591483	-1.601831	12.242779	8.542062	11.725442	8.10561	-4.766991	4.289093	47.977478	47.7046	6.363496	6.090618
14	NB	4	5	20	40.29901	41.767314	58.719203	48.825059	42.933386	47.118718	54.329856	46.313147	54.2448	54.890737	42.699142	43.803485	1.468304	18.420193	8.526049	2.634376	6.819708	14.030846	6.014137	13.94579	14.591727	2.400132	3.504475	47.951933	48.964364	7.65292299999999	8.665354
14	NB	5	1	21	44.909551	44.230771	64.450254	54.291366	44.670893	43.222668	59.739129	51.940323	56.121123	54.417589	42.346136	46.497303	-0.678780000000003	19.540703	9.381815	-0.238658000000001	-1.686883	14.829578	7.030772	11.211572	9.508038	-2.563415	1.587752	52.656768	55.965602	7.747217	11.056051
14	NB	5	2	22	42.874095	46.35496	65.828711	50.174016	39.94551	44.944566	55.372474	49.785472	57.292444	57.559318	43.704142	46.712856	3.480865	22.954616	7.299921	-2.928585	2.070471	12.498379	6.911377	14.418349	14.685223	0.830047	3.83876100000001	52.775724	53.704627	9.901629	10.830532
14	NB	5	3	23	42.892746	48.272265	65.704939	50.512351	40.48372	43.808019	55.86722	50.262463	55.245424	54.131645	42.791393	47.073135	5.37951899999999	22.812193	7.619605	-2.409026	0.915272999999999	12.974474	7.36971699999999	12.352678	11.238899	-0.101353000000003	4.180389	52.560266	56.405321	9.66752	13.512575
14	NB	5	4	24	44.551256	44.845416	64.119604	53.576749	43.048364	44.646034	59.071925	53.427944	55.904778	54.499622	42.846878	47.738543	0.294159999999998	19.568348	9.025493	-1.502892	0.094777999999998	14.520669	8.87668799999999	11.353522	9.948366	-1.70437800000001	3.187287	51.462261	51.701755	6.911005	7.150499
14	NB	5	5	25	42.359281	48.115568	58.795915	47.792292	38.48213	44.933982	56.518963	51.356845	57.852102	51.991756	39.451269	46.150939	5.756287	16.436634	5.433011	-3.877151	2.574701	14.159682	8.997564	15.492821	9.632475	-2.908012	3.791658	52.096923	52.990607	9.73764199999999	10.631326
14	NB	6	1	26	42.60845	43.534769	65.181508	47.826309	36.308069	41.892219	56.116063	50.030938	57.039352	52.738693	36.410372	46.284843	0.926318999999999	22.573058	5.217859	-6.30038099999999	-0.716231000000001	13.507613	7.422488	14.430902	10.130243	-6.198078	3.676393	50.915365	50.342026	8.306915	7.733576
14	NB	6	2	27	45.399571	46.652428	63.641458	54.45264	45.546301	50.09587	60.227102	54.150827	63.986575	60.433745	46.891726	48.35513	1.252857	18.241887	9.053069	0.146729999999998	4.696299	14.827531	8.751256	18.587004	15.034174	1.492155	2.955559	51.379263	53.22716	5.979692	7.827589
14	NB	6	3	28	45.013712	41.350525	65.132411	48.210012	39.752005	41.275281	60.009417	54.873361	54.504144	54.667487	38.555007	46.858871	-3.663187	20.118699	3.1963	-5.261707	-3.738431	14.995705	9.859649	9.490432	9.653775	-6.45870499999999	1.845159	52.462701	52.22672	7.448989	7.213008
14	NB	6	4	29	42.935069	45.675183	63.896998	46.650806	40.410177	46.036298	55.920437	49.581074	60.448571	56.261363	41.868586	46.815998	2.740114	20.961929	3.715737	-2.524892	3.101229	12.985368	6.646005	17.513502	13.326294	-1.066483	3.880929	52.093321	52.218911	9.158252	9.283842
14	NB	6	5	30	41.856778	43.275625	60.52418	47.478425	35.752534	42.274756	53.640224	47.69549	58.851472	52.576532	35.44943	46.224808	1.418847	18.667402	5.621647	-6.104244	0.417977999999998	11.783446	5.838712	16.994694	10.719754	-6.407348	4.36803	49.92876	51.607782	8.071982	9.751004
14	NB	7	1	31	46.062504	46.095881	68.138329	55.077314	44.449704	46.410813	59.243581	51.741698	63.923091	57.04516	44.692625	46.946303	0.0333770000000015	22.075825	9.01481	-1.6128	0.348309	13.181077	5.679194	17.860587	10.982656	-1.369879	0.883799000000003	56.148419	59.174313	10.085915	13.111809
14	NB	7	2	32	42.795924	37.82114	64.6056	56.29706	39.823655	44.381188	52.017177	48.362853	59.015165	53.467383	38.11482	43.067165	-4.974784	21.809676	13.501136	-2.972269	1.585264	9.221253	5.566929	16.219241	10.671459	-4.681104	0.271241000000003	52.874142	54.8581	10.078218	12.062176
14	NB	7	3	33	45.152739	44.934349	64.215452	57.665426	41.397905	44.777228	56.384685	53.149393	63.187821	59.911169	39.355228	47.145035	-0.218389999999999	19.062713	12.512687	-3.754834	-0.375510999999996	11.231946	7.99665400000001	18.035082	14.75843	-5.797511	1.992296	53.414009	53.623235	8.26127	8.470496
14	NB	7	4	34	48.633033	51.170121	68.767483	57.741745	44.485036	53.275401	60.505636	52.689935	67.279933	64.127945	47.534721	50.423869	2.537088	20.13445	9.108712	-4.147997	4.642368	11.872603	4.056902	18.6469	15.494912	-1.098312	1.79083600000001	54.786585	56.837442	6.153552	8.20440900000001
14	NB	7	5	35	45.233731	45.618431	71.511211	57.003132	41.618357	46.11466	55.021938	50.354174	61.586399	60.683431	41.772517	45.389244	0.384700000000002	26.27748	11.769401	-3.615374	0.880929000000002	9.788207	5.120443	16.352668	15.4497	-3.461214	0.155512999999999	53.058771	54.06413	7.82504	8.830399
14	NB	8	1	36	44.194499	48.676148	65.494607	57.645374	42.042668	46.575064	60.941443	53.545911	56.364867	57.796692	42.789053	49.209628	4.481649	21.300108	13.450875	-2.151831	2.380565	16.746944	9.351412	12.170368	13.602193	-1.405446	5.015129	50.658382	50.892839	6.463883	6.69834
14	NB	8	2	37	40.389457	48.488647	58.013785	53.668905	39.33813	44.548575	54.270225	48.381017	51.607924	52.272531	42.816584	46.952617	8.09919	17.624328	13.279448	-1.051327	4.159118	13.880768	7.99156	11.218467	11.883074	2.427127	6.56316	45.251246	46.694095	4.861789	6.304638
14	NB	8	3	38	41.53279	43.618751	61.914513	50.992429	40.24747	43.246624	53.085007	49.892333	55.696326	52.322402	40.026696	46.019996	2.085961	20.381723	9.459639	-1.28532	1.713834	11.552217	8.359543	14.163536	10.789612	-1.506094	4.487206	47.88646	49.128705	6.35367	7.595915
14	NB	8	4	39	41.756421	46.10829	57.725752	53.687236	38.800901	42.857539	54.717456	49.801025	52.089038	50.320744	40.25241	45.839738	4.35186899999999	15.969331	11.930815	-2.95552	1.101118	12.961035	8.044604	10.332617	8.56432299999999	-1.50401100000001	4.08331699999999	47.258256	47.98283	5.501835	6.226409
14	NB	8	5	40	42.153009	45.53557	59.971944	50.27249	38.272642	41.349739	56.618456	50.951333	54.631553	52.284242	38.026256	42.877644	3.382561	17.818935	8.119481	-3.880367	-0.803269999999998	14.465447	8.798324	12.478544	10.131233	-4.126753	0.724634999999999	48.672501	49.5842	6.519492	7.43119100000001
14	PL	1	1	1	45.22633	42.706393	62.12234	50.992909	37.285843	40.58512	61.72636	57.662919	55.11639	58.013689	36.49804	47.409454	-2.519937	16.89601	5.766579	-7.940487	-4.64120999999999	16.50003	12.436589	9.89006000000001	12.787359	-8.72828999999999	2.183124	47.456801	48.867854	2.230471	3.641524
14	PL	1	2	2	50.200044	51.753275	77.009247	57.995495	45.001185	49.210851	62.573249	58.09417	70.872198	67.468374	43.436377	53.893888	1.553231	26.809203	7.795451	-5.198859	-0.989193	12.373205	7.894126	20.672154	17.26833	-6.763667	3.693844	53.492412	55.354845	3.292368	5.154801
14	PL	1	3	3	46.054668	49.496519	67.878589	52.084402	39.815063	45.896032	60.774319	55.166283	59.070761	58.605846	41.748728	49.625691	3.441851	21.823921	6.029734	-6.239605	-0.158636000000001	14.719651	9.111615	13.016093	12.551178	-4.30594	3.571023	50.148876	52.882986	4.094208	6.828318
14	PL	1	4	4	48.668252	53.743523	70.500155	61.700978	48.127488	50.474873	64.323882	59.659213	67.104519	65.477006	46.342907	54.580103	5.075271	21.831903	13.032726	-0.540764000000003	1.806621	15.65563	10.990961	18.436267	16.808754	-2.32534500000001	5.911851	54.748401	56.542014	6.080149	7.873762
14	PL	1	5	5	49.4593	50.370926	74.289445	65.0287	47.872591	52.416695	62.846471	55.570381	68.509601	68.697217	47.739904	54.504676	0.911625999999998	24.830145	15.5694	-1.586709	2.957395	13.387171	6.111081	19.050301	19.237917	-1.719396	5.045376	55.939084	58.643598	6.479784	9.184298
14	PL	2	1	6	51.397161	57.487203	81.874067	68.066179	50.917052	56.198886	62.940458	58.13752	74.968209	71.013806	51.700433	54.755885	6.090042	30.476906	16.669018	-0.480108999999999	4.801725	11.543297	6.74035900000001	23.571048	19.616645	0.303272	3.358724	61.970795	64.124089	10.573634	12.726928
14	PL	2	2	7	47.820736	49.961222	68.257258	57.578914	44.564453	49.96691	60.80903	56.459163	67.477482	65.449433	44.886571	51.394602	2.140486	20.436522	9.758178	-3.256283	2.146174	12.988294	8.638427	19.656746	17.628697	-2.93416499999999	3.573866	52.084978	54.945618	4.264242	7.12488200000001
14	PL	2	3	8	49.348829	57.789982	70.384595	62.318995	47.902745	53.398419	61.187232	56.343796	68.925136	68.385443	50.7393	55.161409	8.441153	21.035766	12.970166	-1.446084	4.04958999999999	11.838403	6.994967	19.576307	19.036614	1.390471	5.81258	51.750597	54.593809	2.401768	5.24498
14	PL	2	4	9	50.96588	51.551599	81.180516	66.109398	47.159669	53.191489	66.15414	61.718256	71.562237	68.554933	47.102771	49.004849	0.585719000000005	30.214636	15.143518	-3.806211	2.225609	15.18826	10.752376	20.596357	17.589053	-3.863109	-1.961031	56.83188	61.74256	5.866	10.77668
14	PL	2	5	10	51.057338	61.780433	74.750766	69.607104	51.560699	61.618765	65.426027	58.973362	72.292865	75.832084	56.60611	58.196465	10.723095	23.693428	18.549766	0.503360999999998	10.561427	14.368689	7.916024	21.235527	24.774746	5.548772	7.139127	56.214102	60.097124	5.156764	9.039786
14	PL	3	1	11	51.486398	53.043359	75.583523	62.389729	48.220148	54.533319	67.210887	58.018379	68.797097	71.625939	47.535224	57.237493	1.556961	24.097125	10.903331	-3.26625	3.046921	15.724489	6.531981	17.310699	20.139541	-3.951174	5.751095	58.495678	60.87593	7.00928	9.389532
14	PL	3	2	12	50.974715	57.583774	79.877769	65.497	50.133726	52.558731	63.493118	57.752328	68.773146	65.47102	53.778112	58.1775	6.60905899999999	28.903054	14.522285	-0.840989	1.584016	12.518403	6.777613	17.798431	14.496305	2.803397	7.202785	60.098181	61.752337	9.12346599999999	10.777622
14	PL	3	3	13	52.514993	45.709443	77.57265	66.682224	47.223487	51.356663	69.706755	62.718073	68.288639	69.869007	43.747334	52.138909	-6.80555	25.057657	14.167231	-5.291506	-1.15833	17.191762	10.20308	15.773646	17.354014	-8.76765899999999	-0.376083999999999	58.117098	61.159943	5.602105	8.64495
14	PL	3	4	14	49.490051	46.115943	74.389767	58.627911	42.608767	45.538313	66.548983	57.556237	64.865501	61.175054	39.038864	48.531586	-3.374108	24.899716	9.13786	-6.881284	-3.951738	17.058932	8.066186	15.37545	11.685003	-10.451187	-0.958465000000004	53.830306	57.658912	4.340255	8.168861
14	PL	3	5	15	49.272976	51.155603	72.663748	63.733888	45.561723	50.46092	63.719334	57.816307	69.826362	65.959816	45.433635	49.91094	1.882627	23.390772	14.460912	-3.711253	1.187944	14.446358	8.543331	20.553386	16.68684	-3.839341	0.637963999999997	56.680382	59.084296	7.407406	9.81132
14	PL	4	1	16	49.225197	46.562677	84.244617	66.074906	44.146808	44.825666	60.29094	55.937468	69.812673	63.532435	37.674121	47.703267	-2.66252	35.01942	16.849709	-5.078389	-4.399531	11.065743	6.712271	20.587476	14.307238	-11.551076	-1.52193	58.734155	62.372081	9.508958	13.146884
14	PL	4	2	17	47.171764	56.262744	61.62254	58.263273	44.382324	49.04938	61.10559	57.142804	59.39851	60.104467	52.073866	54.780424	9.09097999999999	14.450776	11.091509	-2.78944000000001	1.877616	13.933826	9.97104	12.226746	12.932703	4.902102	7.60865999999999	51.689432	51.100561	4.51766799999999	3.928797
14	PL	4	3	18	48.406941	50.022095	70.285961	65.506656	51.358706	54.201441	65.810228	58.710994	68.476851	66.597772	54.525222	54.450881	1.615154	21.87902	17.099715	2.95176499999999	5.7945	17.403287	10.304053	20.06991	18.190831	6.118281	6.04394	53.196783	55.188676	4.789842	6.781735
14	PL	4	4	19	51.162076	54.645394	76.526429	68.47844	51.298149	54.289197	65.910191	59.680432	63.287557	60.861767	52.047083	54.759745	3.483318	25.364353	17.316364	0.136073000000003	3.127121	14.748115	8.518356	12.125481	9.699691	0.885007000000002	3.597669	57.105662	59.288619	5.943586	8.126543
14	PL	4	5	20	42.34888	47.563183	61.868867	63.73569	46.51584	45.799998	55.407885	52.542969	57.506892	52.945358	48.315723	44.556594	5.214303	19.519987	21.38681	4.16696	3.451118	13.059005	10.194089	15.158012	10.596478	5.966843	2.207714	46.637533	49.942366	4.288653	7.593486
14	PL	5	1	21	47.531284	47.722236	68.880721	57.490481	43.710474	47.709007	62.313931	54.552549	65.160352	63.912409	44.468638	49.567432	0.190952000000003	21.349437	9.959197	-3.82081	0.177723	14.782647	7.021265	17.629068	16.381125	-3.062646	2.036148	51.485479	56.208613	3.954195	8.677329
14	PL	5	2	22	51.237331	54.001865	76.226971	72.762259	54.855482	58.759776	64.870055	58.698797	77.720601	72.847631	57.566366	53.488439	2.764534	24.98964	21.524928	3.618151	7.522445	13.632724	7.461466	26.48327	21.6103	6.329035	2.251108	58.37184	63.49145	7.134509	12.254119
14	PL	5	3	23	47.106508	61.652649	65.967114	61.747091	48.95516	53.957753	59.934976	54.949949	69.102591	65.517952	56.568576	58.38468	14.546141	18.860606	14.640583	1.848652	6.851245	12.828468	7.843441	21.996083	18.411444	9.462068	11.278172	52.889583	55.098473	5.783075	7.991965
14	PL	5	4	24	47.749288	51.95396	68.1867	67.826455	49.434296	51.599403	63.96313	57.161439	64.976585	62.231629	48.644342	48.895504	4.204672	20.437412	20.077167	1.685008	3.850115	16.213842	9.412151	17.227297	14.482341	0.895054000000002	1.146216	52.246577	56.227663	4.497289	8.478375
14	PL	5	5	25	51.624963	53.553472	83.404551	69.672999	48.840185	53.730622	66.025874	59.209044	73.312023	67.984968	48.512603	53.407881	1.928509	31.779588	18.048036	-2.784778	2.105659	14.400911	7.584081	21.68706	16.360005	-3.11236	1.782918	59.322845	63.82252	7.697882	12.197557
14	PL	6	1	26	50.36207	44.860043	76.252755	57.764329	45.886486	49.689071	65.326302	60.807256	65.670409	66.759912	44.19151	48.316326	-5.50202700000001	25.890685	7.40225899999999	-4.475584	-0.672999000000004	14.964232	10.445186	15.308339	16.397842	-6.17056	-2.04574400000001	55.352426	58.631612	4.990356	8.26954199999999
14	PL	6	2	27	51.037099	55.092086	81.034453	64.272351	50.704493	55.320384	63.290527	60.832193	72.603912	72.875301	52.253681	56.213069	4.054987	29.997354	13.235252	-0.332605999999998	4.283285	12.253428	9.795094	21.566813	21.838202	1.216582	5.17597	55.602587	59.110181	4.565488	8.073082
14	PL	6	3	28	48.232188	46.761012	69.446749	53.120159	41.923569	41.990552	63.860844	60.660671	61.932291	60.083284	43.279918	52.043653	-1.471176	21.214561	4.887971	-6.308619	-6.241636	15.628656	12.428483	13.700103	11.851096	-4.95227	3.811465	55.893349	55.345007	7.661161	7.112819
14	PL	6	4	29	48.542392	46.476088	75.696664	54.31212	44.167173	48.2259	61.112908	59.434722	70.58684	69.735262	42.066236	47.574914	-2.066304	27.154272	5.769728	-4.375219	-0.316491999999997	12.570516	10.89233	22.044448	21.19287	-6.476156	-0.967478	55.446991	57.265541	6.904599	8.723149
14	PL	6	5	30	45.960667	44.238752	68.325044	54.423803	43.658032	43.276689	60.617691	56.216923	57.319033	57.935791	41.310501	47.234657	-1.721915	22.364377	8.463136	-2.302635	-2.683978	14.657024	10.256256	11.358366	11.975124	-4.650166	1.27399	49.101786	52.469625	3.141119	6.508958
14	PL	7	1	31	47.993711	54.762343	76.018922	61.943727	45.912037	49.98662	60.218771	57.255999	66.339642	62.800891	48.425116	52.658546	6.768632	28.025211	13.950016	-2.081674	1.992909	12.22506	9.26228800000001	18.345931	14.80718	0.431405000000005	4.664835	54.411994	57.366391	6.418283	9.37268
14	PL	7	2	32	46.645349	45.46957	67.116252	57.47507	45.591214	51.578464	60.174653	55.789169	63.448304	63.339976	46.640973	51.778268	-1.17577900000001	20.470903	10.829721	-1.054135	4.93311499999999	13.529304	9.14382	16.802955	16.694627	-0.0043760000000006	5.13291899999999	52.737476	55.664855	6.092127	9.019506
14	PL	7	3	33	46.802406	49.504012	74.472189	63.767108	51.794285	53.597008	61.831357	53.644307	66.551455	63.50385	49.511723	50.386139	2.70160600000001	27.669783	16.964702	4.991879	6.794602	15.028951	6.841901	19.749049	16.701444	2.70931700000001	3.583733	53.913521	56.67033	7.11111500000001	9.867924
14	PL	7	4	34	46.766792	46.81105	69.819643	57.007968	42.970328	44.488147	62.236593	59.065652	61.853437	60.904421	44.422725	48.442304	0.0442579999999992	23.052851	10.241176	-3.796464	-2.278645	15.469801	12.29886	15.086645	14.137629	-2.344067	1.675512	52.076882	56.498862	5.31009	9.73207
14	PL	7	5	35	47.713477	57.352454	72.641255	68.047786	48.538367	51.256066	62.584127	57.629418	60.231274	57.789234	50.192327	54.623689	9.638977	24.927778	20.334309	0.824890000000003	3.542589	14.87065	9.915941	12.517797	10.075757	2.47885	6.910212	54.483175	56.90619	6.76969800000001	9.192713
14	PL	8	1	36	46.669175	47.583923	68.674779	55.886825	44.771926	44.970627	58.857386	56.682077	61.460085	60.802677	44.56178	50.174697	0.914747999999996	22.005604	9.21765	-1.897249	-1.698548	12.188211	10.012902	14.79091	14.133502	-2.107395	3.505522	49.509165	54.187478	2.83999	7.518303
14	PL	8	2	37	47.098085	53.333613	68.839509	66.882001	55.908696	57.474334	58.845569	56.544824	61.495631	65.47171	52.178638	57.452169	6.235528	21.741424	19.783916	8.810611	10.376249	11.747484	9.446739	14.397546	18.373625	5.080553	10.354084	51.75627	55.894262	4.658185	8.796177
14	PL	8	3	38	43.36249	47.071634	58.315397	50.783685	40.702502	43.132368	58.628125	54.186988	53.577822	56.495211	43.485065	48.563105	3.709144	14.952907	7.421195	-2.659988	-0.230122000000001	15.265635	10.824498	10.215332	13.132721	0.122574999999998	5.200615	44.957094	48.488678	1.594604	5.126188
14	PL	8	4	39	45.521376	49.657058	66.479073	58.615338	46.900033	49.745756	60.724452	54.784874	61.296486	62.811441	45.753261	50.420405	4.135682	20.957697	13.093962	1.378657	4.22438	15.203076	9.26349800000001	15.77511	17.290065	0.231885000000005	4.89902900000001	49.744287	54.229323	4.222911	8.707947
14	PL	8	5	40	45.453633	48.398112	64.524283	55.768124	42.150169	44.969848	60.592644	54.752766	58.124792	59.340781	41.900823	51.43571	2.94447899999999	19.07065	10.314491	-3.30346400000001	-0.483785000000005	15.139011	9.299133	12.671159	13.887148	-3.55281	5.982077	50.721799	54.426971	5.26816599999999	8.973338
15	IN	1	1	1	41.705073	39.893097	53.857753	42.468916	36.378796	41.824642	56.01399	47.896628	52.690596	49.867627	37.992069	43.654452	-1.811976	12.15268	0.763843000000001	-5.326277	0.119568999999998	14.308917	6.191555	10.985523	8.162554	-3.713004	1.949379	53.022739	51.795947	11.317666	10.090874
15	IN	1	2	2	45.129157	39.615606	65.724746	47.056543	38.394174	40.899733	57.841092	50.405425	62.049844	55.191766	39.072215	45.423238	-5.513551	20.595589	1.927386	-6.734983	-4.229424	12.711935	5.276268	16.920687	10.062609	-6.056942	0.294080999999998	59.14945	56.32784	14.020293	11.198683
15	IN	1	3	3	47.096552	48.270448	63.950066	49.811781	39.668226	46.825794	60.421749	53.295325	68.803933	58.352466	42.115861	49.857146	1.173896	16.853514	2.715229	-7.42832600000001	-0.270758000000001	13.325197	6.198773	21.707381	11.255914	-4.980691	2.760594	61.731227	63.330623	14.634675	16.234071
15	IN	1	4	4	45.37602	45.249877	67.069484	52.410085	40.786252	44.723106	56.726405	51.354267	64.180009	54.703224	40.938507	45.320987	-0.126142999999999	21.693464	7.03406500000001	-4.589768	-0.652913999999996	11.350385	5.978247	18.803989	9.327204	-4.437513	-0.0550329999999946	62.010957	59.27548	16.634937	13.89946
15	IN	1	5	5	47.286769	53.338879	69.638026	54.141557	43.735925	51.718784	56.38519	50.674264	71.844815	59.375304	47.055941	50.610432	6.05211	22.351257	6.854788	-3.550844	4.432015	9.098421	3.387495	24.558046	12.088535	-0.230828000000002	3.323663	62.936157	62.889038	15.649388	15.602269
15	IN	2	1	6	NA	NA	NA	NA	NA	NA	NA	NA	NA	NA	NA	NA	NA	NA	NA	NA	NA	NA	NA	NA	NA	NA	NA	NA	NA	NA	NA
15	IN	2	2	7	NA	NA	NA	NA	NA	NA	NA	NA	NA	NA	NA	NA	NA	NA	NA	NA	NA	NA	NA	NA	NA	NA	NA	NA	NA	NA	NA
15	IN	2	3	8	NA	NA	NA	NA	NA	NA	NA	NA	NA	NA	NA	NA	NA	NA	NA	NA	NA	NA	NA	NA	NA	NA	NA	NA	NA	NA	NA
15	IN	2	4	9	NA	NA	NA	NA	NA	NA	NA	NA	NA	NA	NA	NA	NA	NA	NA	NA	NA	NA	NA	NA	NA	NA	NA	NA	NA	NA	NA
15	IN	2	5	10	NA	NA	NA	NA	NA	NA	NA	NA	NA	NA	NA	NA	NA	NA	NA	NA	NA	NA	NA	NA	NA	NA	NA	NA	NA	NA	NA
15	IN	3	1	11	47.901213	44.414512	65.768963	47.609217	38.331444	43.11252	61.86382	51.766199	63.903273	59.193511	40.588947	48.468054	-3.486701	17.86775	-0.291995999999997	-9.569769	-4.78869299999999	13.962607	3.864986	16.00206	11.292298	-7.312266	0.566841000000004	63.184613	62.27277	15.2834	14.371557
15	IN	3	2	12	48.626457	46.483197	72.703579	50.467431	41.896588	48.300945	61.424345	50.234272	69.54923	61.98341	40.173535	49.815656	-2.14326000000001	24.077122	1.840974	-6.729869	-0.325512000000003	12.797888	1.607815	20.922773	13.356953	-8.452922	1.189199	65.841707	64.829325	17.21525	16.202868
15	IN	3	3	13	49.589225	49.803512	66.732493	54.143318	42.352575	49.282369	63.773768	54.699093	70.860201	64.473082	44.309282	51.249428	0.214286999999999	17.143268	4.554093	-7.23665	-0.306855999999996	14.184543	5.109868	21.270976	14.883857	-5.279943	1.660203	65.2912	66.267617	15.701975	16.678392
15	IN	3	4	14	44.706316	42.306799	66.322469	48.300525	38.60871	42.859439	53.886541	46.03423	61.569472	54.196286	38.704651	45.560027	-2.399517	21.616153	3.594209	-6.097606	-1.846877	9.180225	1.327914	16.863156	9.48997	-6.001665	0.853710999999997	59.527848	56.965344	14.821532	12.259028
15	IN	3	5	15	51.280907	49.047755	71.517397	55.651211	43.408862	49.290407	67.066948	56.464329	72.703566	65.014318	43.40324	51.024498	-2.233152	20.23649	4.370304	-7.872045	-1.9905	15.786041	5.183422	21.422659	13.733411	-7.877667	-0.256408999999998	64.381084	65.585423	13.100177	14.304516
15	IN	4	1	16	47.738681	43.140465	65.772325	52.717757	42.967189	43.491611	62.558223	51.974632	66.80859	58.578613	41.400748	45.982485	-4.598216	18.033644	4.979076	-4.771492	-4.24707	14.819542	4.235951	19.069909	10.839932	-6.337933	-1.756196	59.108732	56.768708	11.370051	9.030027
15	IN	4	2	17	45.617246	46.478736	64.625139	49.364259	42.156837	48.648066	57.636275	47.399401	67.233276	57.757243	43.474827	46.580402	0.861489999999996	19.007893	3.747013	-3.460409	3.03082	12.019029	1.782155	21.61603	12.139997	-2.142419	0.963155999999998	59.855412	57.71613	14.238166	12.098884
15	IN	4	3	18	46.530145	47.729346	63.288825	52.317799	42.304328	48.985134	57.81386	49.919928	69.562689	59.498953	42.321012	48.489746	1.199201	16.75868	5.787654	-4.225817	2.454989	11.283715	3.389783	23.032544	12.968808	-4.20913299999999	1.959601	61.02786	64.283964	14.497715	17.753819
15	IN	4	4	19	47.93704	47.430451	69.013573	52.645663	40.940598	46.350105	57.942355	46.78329	67.631629	59.074572	42.571226	51.130289	-0.506589000000005	21.076533	4.708623	-6.996442	-1.586935	10.005315	-1.15375	19.694589	11.137532	-5.365814	3.19324899999999	65.589099	67.15351	17.652059	19.21647
15	IN	4	5	20	44.558398	45.613051	68.98486	51.711746	38.875399	45.78955	56.809299	48.197447	61.228516	56.740356	41.418033	48.19241	1.054653	24.426462	7.153348	-5.682999	1.231152	12.250901	3.639049	16.670118	12.181958	-3.140365	3.63401200000001	58.233246	56.902745	13.674848	12.344347
15	IN	5	1	21	46.469149	44.922312	63.829884	44.824317	37.83873	43.300507	62.313062	52.692046	59.243305	52.275669	40.860583	47.051815	-1.546837	17.360735	-1.644832	-8.630419	-3.168642	15.843913	6.222897	12.774156	5.80652	-5.608566	0.582665999999996	61.92324	59.754388	15.454091	13.285239
15	IN	5	2	22	47.884648	48.118953	63.049368	50.773928	41.768214	46.766683	63.459992	56.364926	65.544409	56.71042	41.432627	48.890581	0.234304999999999	15.16472	2.88928	-6.116434	-1.117965	15.575344	8.480278	17.659761	8.825772	-6.452021	1.005933	58.920086	60.038731	11.035438	12.154083
15	IN	5	3	23	50.189339	49.814975	63.889497	49.951327	40.973238	45.956339	69.211819	61.145386	64.925272	57.808329	42.384723	53.261321	-0.374364	13.700158	-0.238011999999998	-9.21610099999999	-4.233	19.02248	10.956047	14.735933	7.61899	-7.804616	3.07198200000001	59.499817	61.220702	9.310478	11.031363
15	IN	5	4	24	51.129477	51.15487	64.744172	48.926637	39.006295	47.504564	69.406025	60.461531	70.020956	62.026401	42.089066	54.909218	0.0253930000000011	13.614695	-2.20284	-12.123182	-3.624913	18.276548	9.332054	18.891479	10.896924	-9.040411	3.779741	59.760993	61.709166	8.631516	10.579689
15	IN	5	5	25	53.323221	52.535282	69.127729	55.65988	42.34168	47.681236	72.773826	65.020061	70.217968	65.173523	41.847107	56.721096	-0.787938999999994	15.804508	2.336659	-10.981541	-5.641985	19.450605	11.69684	16.894747	11.850302	-11.476114	3.39787500000001	64.912936	66.36274	11.589715	13.039519
15	IN	6	1	26	47.002676	48.29613	65.406035	50.538313	39.980387	46.576409	59.512759	50.687245	65.969402	62.53405	42.197128	50.344887	1.293454	18.403359	3.535637	-7.022289	-0.426267000000003	12.510083	3.684569	18.966726	15.531374	-4.805548	3.342211	56.447139	57.821718	9.444463	10.819042
15	IN	6	2	27	46.505567	49.102357	61.263219	57.020092	40.999322	47.332854	62.764174	52.882701	64.053698	58.81225	42.268979	50.276926	2.59679	14.757652	10.514525	-5.506245	0.827286999999998	16.258607	6.377134	17.548131	12.306683	-4.236588	3.771359	55.247236	57.187072	8.741669	10.681505
15	IN	6	3	28	42.310875	45.298098	55.760541	47.38258	39.411492	44.975098	53.527552	48.514162	57.175594	53.799165	41.209807	47.660898	2.987223	13.449666	5.07170499999999	-2.899383	2.664223	11.216677	6.203287	14.864719	11.48829	-1.10106800000001	5.350023	51.505205	51.976298	9.19432999999999	9.665423
15	IN	6	4	29	47.073661	51.496798	63.188748	51.739316	42.844472	49.358433	60.21093	51.321798	67.946641	61.488112	42.279264	51.101696	4.423137	16.115087	4.665655	-4.229189	2.284772	13.137269	4.248137	20.87298	14.414451	-4.794397	4.028035	56.847163	57.489205	9.773502	10.415544
15	IN	6	5	30	42.014895	44.910062	59.618307	57.510131	44.25833	49.273194	53.667691	43.772892	61.810353	59.073739	43.632769	45.670163	2.895167	17.603412	15.495236	2.243435	7.25829899999999	11.652796	1.757997	19.795458	17.058844	1.617874	3.655268	52.438432	49.065404	10.423537	7.050509
15	IN	7	1	31	44.728891	45.338408	64.8403	53.167023	43.914292	50.230497	56.666222	45.546853	71.155442	63.792759	43.105051	46.248831	0.609517000000004	20.111409	8.438132	-0.814598999999994	5.501606	11.937331	0.817962000000001	26.426551	19.063868	-1.62383999999999	1.51994000000001	58.978515	56.909698	14.249624	12.180807
15	IN	7	2	32	43.989794	43.806096	59.075074	48.264288	41.175963	46.914134	57.424546	46.963844	62.967872	58.029125	41.55975	45.830038	-0.183698000000007	15.08528	4.274494	-2.813831	2.92433999999999	13.434752	2.97405	18.978078	14.039331	-2.430044	1.840244	59.158904	57.488263	15.16911	13.498469
15	IN	7	3	33	40.81109	41.944194	57.530277	40.81565	34.533455	38.780694	51.385194	42.562527	54.627365	48.089006	34.76703	43.834227	1.133104	16.719187	0.0045599999999979	-6.277635	-2.030396	10.574104	1.751437	13.816275	7.277916	-6.04406	3.023137	56.713575	55.675956	15.902485	14.864866
15	IN	7	4	34	43.705263	43.222063	65.602945	46.693753	39.113858	43.040337	53.553654	43.404109	62.27866	53.115932	37.898579	44.57584	-0.483200000000004	21.897682	2.98849	-4.591405	-0.664926000000001	9.848391	-0.301154000000004	18.573397	9.410669	-5.806684	0.870576999999997	58.210522	57.850562	14.505259	14.145299
15	IN	7	5	35	44.676086	47.920631	61.20693	46.7603	38.173381	46.319469	55.844672	46.992229	63.268297	55.725721	40.636343	48.384196	3.244545	16.530844	2.084214	-6.502705	1.643383	11.168586	2.316143	18.592211	11.049635	-4.039743	3.70811	56.865962	58.875492	12.189876	14.199406
15	IN	8	1	36	43.082199	48.372358	63.768546	46.453525	41.214269	46.685323	52.369162	42.006356	62.679167	56.561152	42.609407	48.449931	5.290159	20.686347	3.371326	-1.86793	3.60312399999999	9.286963	-1.07584300000001	19.596968	13.478953	-0.472792000000005	5.367732	56.118882	55.876893	13.036683	12.794694
15	IN	8	2	37	43.755584	47.080651	67.236572	57.418842	43.409369	48.716189	53.782808	44.283174	68.649879	59.029594	42.897724	45.558392	3.325067	23.480988	13.663258	-0.346215000000001	4.960605	10.027224	0.527590000000004	24.894295	15.27401	-0.857860000000002	1.802808	55.936196	56.606371	12.180612	12.850787
15	IN	8	3	38	44.987985	45.96625	66.199791	51.780941	42.881953	47.743448	58.215897	45.917995	63.018444	55.420225	44.716367	47.764128	0.978265	21.211806	6.792956	-2.106032	2.755463	13.227912	0.930009999999996	18.030459	10.43224	-0.271618000000004	2.776143	58.268354	57.331956	13.280369	12.343971
15	IN	8	4	39	45.999625	49.490514	67.77488	57.674119	44.305844	50.440504	56.214271	48.836037	68.325037	60.732659	43.949167	50.851365	3.490889	21.775255	11.674494	-1.693781	4.440879	10.214646	2.836412	22.325412	14.733034	-2.050458	4.85174	61.579224	63.047719	15.579599	17.048094
15	IN	8	5	40	44.135163	45.81953	63.348451	48.017052	40.813012	45.85364	56.153895	46.14971	64.478439	54.654311	40.773294	46.210746	1.684367	19.213288	3.881889	-3.322151	1.718477	12.018732	2.014547	20.343276	10.519148	-3.361869	2.075583	57.183068	58.04684	13.047905	13.911677
15	IV	1	1	1	44.373664	40.032436	65.8271	45.251231	37.261253	41.790876	57.610878	49.765476	61.321312	52.646849	38.947048	45.044314	-4.341228	21.453436	0.877566999999999	-7.11241099999999	-2.582788	13.237214	5.391812	16.947648	8.27318500000001	-5.426616	0.670650000000002	57.008245	52.337931	12.634581	7.964267
15	IV	1	2	2	49.718586	46.022244	74.97895	50.95043	41.474193	47.460465	61.859687	52.987048	71.207994	56.850133	41.857414	49.591226	-3.696342	25.260364	1.231844	-8.244393	-2.258121	12.141101	3.268462	21.489408	7.131547	-7.861172	-0.127360000000003	66.633979	66.993735	16.915393	17.275149
15	IV	1	3	3	50.314728	48.965421	73.038795	52.428554	43.582111	48.05522	61.907644	56.271441	72.322571	60.01792	43.63871	51.566531	-1.349307	22.724067	2.113826	-6.732617	-2.259508	11.592916	5.956713	22.007843	9.70319199999999	-6.676018	1.251803	69.001184	69.988318	18.686456	19.67359
15	IV	1	4	4	45.015905	47.234495	65.558788	53.819399	44.598869	49.511088	56.526049	49.112727	63.414097	53.074015	44.332524	47.390109	2.21859000000001	20.542883	8.803494	-0.417035999999996	4.495183	11.510144	4.096822	18.398192	8.05811000000001	-0.683380999999997	2.37420400000001	59.057979	60.828976	14.042074	15.813071
15	IV	1	5	5	47.007928	43.477492	67.166866	52.332259	40.344099	42.216702	60.67698	53.884803	63.774809	54.235403	40.827656	48.158565	-3.530436	20.158938	5.324331	-6.663829	-4.791226	13.669052	6.876875	16.766881	7.227475	-6.180272	1.150637	59.219302	60.465553	12.211374	13.457625
15	IV	2	1	6	42.530991	42.084008	63.815354	49.315022	40.135322	43.339875	49.819456	45.779297	61.31257	49.421543	37.247482	44.452116	-0.446983000000003	21.284363	6.784031	-2.395669	0.808883999999999	7.288465	3.248306	18.781579	6.890552	-5.283509	1.921125	52.995557	51.399692	10.464566	8.868701
15	IV	2	2	7	46.933866	49.745571	66.085054	49.918532	40.975355	47.165649	58.354718	51.661171	64.953863	57.38147	44.248036	49.400667	2.811705	19.151188	2.984666	-5.958511	0.231783	11.420852	4.727305	18.019997	10.447604	-2.68583	2.466801	58.881629	62.967702	11.947763	16.033836
15	IV	2	3	8	50.238195	51.791627	73.031213	55.581763	45.422845	51.293136	62.47813	55.246689	70.833866	57.751931	46.738947	54.436475	1.553432	22.793018	5.343568	-4.81535	1.054941	12.239935	5.00849400000001	20.595671	7.513736	-3.49924799999999	4.19828	64.98657	66.308411	14.748375	16.070216
15	IV	2	4	9	46.363645	42.292516	65.996301	49.072046	40.72026	44.084261	59.434964	54.162355	65.346628	54.501696	38.772708	46.811182	-4.071129	19.632656	2.708401	-5.64338499999999	-2.279384	13.071319	7.79871	18.982983	8.138051	-7.590937	0.447537000000004	59.04047	60.117899	12.676825	13.754254
15	IV	2	5	10	47.553005	49.156935	70.758363	52.472696	42.980994	50.215726	56.000669	51.260415	71.99948	56.296442	45.730404	50.066042	1.60393	23.205358	4.919691	-4.572011	2.662721	8.447664	3.70741	24.446475	8.743437	-1.822601	2.513037	60.075959	61.174123	12.522954	13.621118
15	IV	3	1	11	47.457319	44.534852	73.120105	46.978369	40.928579	43.121152	55.75757	50.169208	69.457427	56.212456	39.457959	46.128513	-2.922467	25.662786	-0.478949999999998	-6.52874	-4.336167	8.300251	2.711889	22.000108	8.755137	-7.99936	-1.328806	62.389159	62.489539	14.93184	15.03222
15	IV	3	2	12	44.258119	43.57102	65.016238	50.773405	40.238005	41.915881	53.265163	49.277861	64.357913	53.993565	41.272569	45.515499	-0.687099000000003	20.758119	6.515286	-4.020114	-2.342238	9.007044	5.019742	20.099794	9.735446	-2.98555	1.25738	55.734332	55.380586	11.476213	11.122467
15	IV	3	3	13	51.48823	49.022815	76.166173	57.153767	48.51372	53.442706	63.623233	54.706437	75.546855	61.67546	47.381917	53.859712	-2.465415	24.677943	5.665537	-2.97451	1.954476	12.135003	3.218207	24.058625	10.18723	-4.106313	2.371482	67.056456	68.931171	15.568226	17.442941
15	IV	3	4	14	44.678412	51.120407	61.910288	57.828239	49.257309	53.065144	57.763547	46.958203	64.887382	54.750887	48.740276	51.762203	6.441995	17.231876	13.149827	4.578897	8.38673199999999	13.085135	2.279791	20.20897	10.072475	4.061864	7.083791	54.55462	57.317015	9.876208	12.638603
15	IV	3	5	15	51.226612	48.66087	74.12167	56.616078	43.469252	47.529764	66.738209	57.665152	72.403393	61.405118	43.12149	53.513449	-2.565742	22.895058	5.389466	-7.75736000000001	-3.696848	15.511597	6.43854	21.176781	10.178506	-8.105122	2.286837	65.943006	66.941358	14.716394	15.714746
15	IV	4	1	16	49.504001	48.270268	74.791093	51.991085	40.44893	43.973844	61.716031	54.018956	67.954977	53.54121	41.575491	48.69474	-1.233733	25.287092	2.487084	-9.05507100000001	-5.530157	12.21203	4.514955	18.450976	4.037209	-7.92851	-0.809260999999999	63.986954	65.016201	14.482953	15.5122
15	IV	4	2	17	49.436608	52.686616	74.375403	59.333705	50.005036	55.704339	58.12579	52.425786	79.079685	63.4544	51.124538	50.208881	3.250008	24.938795	9.897097	0.568427999999997	6.267731	8.689182	2.989178	29.643077	14.017792	1.68793	0.772272999999998	64.807116	64.54026	15.370508	15.103652
15	IV	4	3	18	50.756617	52.972966	75.315939	57.061684	46.243237	52.471601	64.341558	56.087386	71.138865	58.166505	51.260275	52.011303	2.216349	24.559322	6.305067	-4.51338	1.714984	13.584941	5.330769	20.382248	7.409888	0.503658000000001	1.254686	64.432435	65.298403	13.675818	14.541786
15	IV	4	4	19	46.487098	46.917745	65.873089	54.929158	45.733314	52.662897	60.524225	50.835212	68.508373	58.237145	47.310637	48.455894	0.430646999999993	19.385991	8.44206	-0.753784000000003	6.175799	14.037127	4.348114	22.021275	11.750047	0.823538999999997	1.968796	56.932749	60.629901	10.445651	14.142803
15	IV	4	5	20	47.931451	47.824071	76.040142	54.689436	43.805841	46.110827	53.979532	47.526632	72.534009	57.045005	44.719946	48.602135	-0.107379999999999	28.108691	6.757985	-4.12561	-1.820624	6.048081	-0.404819000000003	24.602558	9.113554	-3.211505	0.670683999999994	63.381111	64.612254	15.44966	16.680803
15	IV	5	1	21	47.088496	45.768398	71.626414	46.8369	38.725536	46.304222	52.742526	47.242326	72.92564	58.98073	42.023194	47.827882	-1.320098	24.537918	-0.251595999999999	-8.36296	-0.784273999999996	5.65403	0.153829999999999	25.837144	11.892234	-5.065302	0.739386000000003	60.520123	62.381484	13.431627	15.292988
15	IV	5	2	22	48.199595	51.365312	70.954712	52.890593	42.218817	51.110222	59.047487	52.495947	70.649875	60.136375	46.294118	51.144469	3.165717	22.755117	4.690998	-5.980778	2.910627	10.847892	4.296352	22.45028	11.93678	-1.905477	2.944874	60.121528	60.63247	11.921933	12.432875
15	IV	5	3	23	48.674878	50.146696	70.061416	51.229621	44.364043	53.328903	57.180927	51.018832	78.278675	62.847502	48.301571	50.545909	1.471818	21.386538	2.554743	-4.310835	4.654025	8.506049	2.343954	29.603797	14.172624	-0.373306999999997	1.871031	62.097739	63.466431	13.422861	14.791553
15	IV	5	4	24	52.187811	51.577796	71.064486	59.019474	47.362637	54.233255	67.915287	60.530284	72.105738	61.429097	48.138955	54.490385	-0.610015000000004	18.876675	6.831663	-4.825174	2.045444	15.727476	8.342473	19.917927	9.241286	-4.048856	2.302574	65.699269	68.403871	13.511458	16.21606
15	IV	5	5	25	48.570898	44.30284	73.800459	52.773017	42.203538	48.547391	60.664555	53.062201	67.16616	55.387275	45.250372	47.013793	-4.268058	25.229561	4.202119	-6.36736	-0.0235070000000022	12.093657	4.491303	18.595262	6.816377	-3.320526	-1.557105	61.404199	63.133476	12.833301	14.562578
15	IV	6	1	26	48.047867	50.163255	68.512577	56.245804	43.286335	50.559893	61.565178	52.224988	68.463534	58.366187	45.204281	48.95508	2.115388	20.46471	8.197937	-4.761532	2.51202600000001	13.517311	4.17712100000001	20.415667	10.31832	-2.84358599999999	0.907213000000006	60.316485	62.729121	12.268618	14.681254
15	IV	6	2	27	44.675926	44.544692	68.340289	44.688118	38.263524	44.769636	51.907996	45.545318	63.514037	53.645645	38.59737	44.754286	-0.131233999999999	23.664363	0.012192000000006	-6.412402	0.0937100000000015	7.23207	0.869392000000005	18.838111	8.969719	-6.078556	0.0783600000000035	59.223438	59.339719	14.547512	14.663793
15	IV	6	3	28	46.704784	49.960429	68.694444	54.661222	44.060909	52.46516	52.494377	47.004997	78.749405	61.445937	45.285524	47.479955	3.255645	21.98966	7.95643800000001	-2.64387499999999	5.760376	5.789593	0.300213000000007	32.044621	14.741153	-1.41925999999999	0.775171	60.915055	66.187068	14.210271	19.482284
15	IV	6	4	29	49.322942	50.261174	71.257561	54.338222	42.682087	49.605775	62.073558	52.167689	69.987277	60.922853	44.118965	51.463993	0.938231999999999	21.934619	5.01528	-6.64085499999999	0.282833000000004	12.750616	2.84474700000001	20.664335	11.599911	-5.20397699999999	2.141051	63.507438	68.442212	14.184496	19.11927
15	IV	6	5	30	48.705196	49.308723	68.033392	49.166767	39.910642	45.595193	61.029411	53.953012	66.328368	55.640215	42.706551	46.987749	0.603527	19.328196	0.461570999999999	-8.794554	-3.110003	12.324215	5.247816	17.623172	6.935019	-5.998645	-1.717447	62.969504	65.538985	14.264308	16.833789
15	IV	7	1	31	47.637598	50.64558	69.332021	54.070846	43.313694	50.493555	57.462897	49.888006	71.304836	60.69637	45.338895	53.563081	3.00798200000001	21.694423	6.43324800000001	-4.323904	2.855957	9.825299	2.250408	23.667238	13.058772	-2.298703	5.925483	61.404485	61.913959	13.766887	14.276361
15	IV	7	2	32	41.608225	44.027874	57.435561	46.664079	37.653255	42.208806	52.825675	43.407074	58.083255	49.772709	38.123367	46.224434	2.419649	15.827336	5.055854	-3.95497	0.600581000000005	11.21745	1.798849	16.47503	8.164484	-3.484858	4.616209	51.273382	50.360076	9.665157	8.751851
15	IV	7	3	33	49.894753	51.612136	74.967725	55.294277	45.499134	53.392321	60.419426	51.169694	75.033691	62.91727	48.02497	51.39074	1.717383	25.072972	5.399524	-4.395619	3.497568	10.524673	1.274941	25.138938	13.022517	-1.869783	1.495987	64.613897	63.803557	14.719144	13.908804
15	IV	7	4	34	48.497984	48.115602	68.758862	53.365617	42.592298	52.003694	61.962839	50.536603	72.504512	61.789822	45.7076	47.533756	-0.382382	20.260878	4.867633	-5.905686	3.50571	13.464855	2.038619	24.006528	13.291838	-2.790384	-0.964228000000006	58.959142	59.165184	10.461158	10.6672
15	IV	7	5	35	47.876548	51.259463	68.110039	52.967536	42.651113	49.233807	58.844122	52.033129	67.276025	57.450438	44.569095	51.458474	3.382915	20.233491	5.090988	-5.225435	1.357259	10.967574	4.156581	19.399477	9.57389	-3.307453	3.581926	60.558446	63.005764	12.681898	15.129216
15	IV	8	1	36	NA	NA	NA	NA	NA	NA	NA	NA	NA	NA	NA	NA	NA	NA	NA	NA	NA	NA	NA	NA	NA	NA	NA	NA	NA	NA	NA
15	IV	8	2	37	NA	NA	NA	NA	NA	NA	NA	NA	NA	NA	NA	NA	NA	NA	NA	NA	NA	NA	NA	NA	NA	NA	NA	NA	NA	NA	NA
15	IV	8	3	38	NA	NA	NA	NA	NA	NA	NA	NA	NA	NA	NA	NA	NA	NA	NA	NA	NA	NA	NA	NA	NA	NA	NA	NA	NA	NA	NA
15	IV	8	4	39	NA	NA	NA	NA	NA	NA	NA	NA	NA	NA	NA	NA	NA	NA	NA	NA	NA	NA	NA	NA	NA	NA	NA	NA	NA	NA	NA
15	IV	8	5	40	48.38172	47.985983	71.558901	53.356196	42.685319	47.663573	59.86638	51.004765	69.883982	57.642232	41.421359	48.158687	-0.395737000000004	23.177181	4.974476	-5.696401	-0.718147000000002	11.48466	2.623045	21.502262	9.260512	-6.960361	-0.223033000000001	62.278048	64.02262	13.896328	15.6409
15	NB	1	1	1	50.510487	49.636194	76.144187	56.029977	44.252354	49.818809	65.550496	55.177849	76.948978	65.968229	48.06283	52.25192	-0.874292999999994	25.6337	5.51949	-6.258133	-0.691677999999996	15.040009	4.667362	26.438491	15.457742	-2.447657	1.741433	62.276381	60.297762	11.765894	9.787275
15	NB	1	2	2	45.137957	41.713593	59.650674	51.313415	41.682964	44.184689	64.010351	52.518401	60.388482	56.645187	39.101019	47.394866	-3.424364	14.512717	6.175458	-3.454993	-0.953268000000001	18.872394	7.380444	15.250525	11.50723	-6.036938	2.256909	50.078134	49.757662	4.940177	4.619705
15	NB	1	3	3	54.122375	50.655379	73.875159	62.180803	46.913841	49.823718	77.058181	67.067229	70.847912	65.16601	48.340417	57.73309	-3.46699599999999	19.752784	8.058428	-7.208534	-4.298657	22.935806	12.944854	16.725537	11.043635	-5.781958	3.610715	67.128579	67.485313	13.006204	13.362938
15	NB	1	4	4	55.462032	54.841855	79.519123	65.810534	49.850996	54.829886	72.713721	62.5459	79.489698	74.961232	49.498954	59.076516	-0.620176999999998	24.057091	10.348502	-5.611036	-0.632145999999999	17.251689	7.083868	24.027666	19.4992	-5.963078	3.614484	67.152345	68.261988	11.690313	12.799956
15	NB	1	5	5	50.933195	48.717093	77.714659	53.738464	43.944806	52.230882	63.802355	54.387305	73.846868	60.168411	49.069312	51.273266	-2.216102	26.781464	2.805269	-6.988389	1.297687	12.86916	3.45411	22.913673	9.235216	-1.863883	0.340071000000002	63.425318	63.398701	12.492123	12.465506
15	NB	2	1	6	57.862796	53.71693	94.205926	64.118666	46.33239	50.861787	74.028934	62.122157	81.218663	68.743454	46.233117	60.087759	-4.14586600000001	36.34313	6.25587	-11.530406	-7.001009	16.166138	4.259361	23.355867	10.880658	-11.629679	2.224963	73.469109	72.403934	15.606313	14.541138
15	NB	2	2	7	55.363869	53.331157	90.295628	64.722851	48.068753	51.190676	68.751236	59.393312	78.90766	68.46391	46.15513	59.387752	-2.032712	34.931759	9.358982	-7.295116	-4.173193	13.387367	4.029443	23.543791	13.100041	-9.208739	4.023883	72.350272	70.56806	16.986403	15.204191
15	NB	2	3	8	53.339621	51.831262	72.561986	59.363883	46.775262	49.853723	72.691242	62.669726	66.033652	57.23634	45.515399	57.117342	-1.508359	19.222365	6.024262	-6.564359	-3.485898	19.351621	9.330105	12.694031	3.896719	-7.824222	3.777721	65.94464	66.901277	12.605019	13.561656
15	NB	2	4	9	48.67723	51.788316	64.840126	52.726548	39.900549	43.090392	66.428968	58.553381	61.483683	50.727968	40.027604	55.800537	3.111086	16.162896	4.049318	-8.776681	-5.586838	17.751738	9.876151	12.806453	2.050738	-8.649626	7.123307	62.763947	62.067946	14.086717	13.390716
15	NB	2	5	10	54.002638	49.702953	82.419301	62.143645	43.242176	44.309814	70.802392	60.665802	73.602423	60.605203	40.944384	54.236551	-4.299685	28.416663	8.141007	-10.760462	-9.69282399999999	16.799754	6.663164	19.599785	6.60256500000001	-13.058254	0.233913000000001	69.918327	70.750818	15.915689	16.74818
15	NB	3	1	11	58.02376	54.636929	89.033746	61.062062	45.006621	52.590008	79.326721	65.692326	78.446038	66.270474	44.253913	54.778142	-3.386831	31.009986	3.03830199999999	-13.017139	-5.43375200000001	21.302961	7.66856599999999	20.422278	8.24671399999999	-13.769847	-3.245618	71.671645	71.630638	13.647885	13.606878
15	NB	3	2	12	53.280171	56.870478	74.726115	57.28739	45.997809	59.424603	69.681874	57.843477	80.271724	71.060759	50.591098	57.244407	3.590307	21.445944	4.007219	-7.28236200000001	6.14443199999999	16.401703	4.563306	26.991553	17.780588	-2.689073	3.964236	68.436516	67.761089	15.156345	14.480918
15	NB	3	3	13	58.347045	54.578367	87.977747	62.176482	47.809813	52.850623	77.877823	65.870607	81.419337	63.601553	49.085529	59.258262	-3.768678	29.630702	3.829437	-10.537232	-5.496422	19.530778	7.52356200000001	23.072292	5.254508	-9.261516	0.911217000000001	75.56409	74.672713	17.217045	16.325668
15	NB	3	4	14	59.121396	60.956799	88.871627	60.610471	49.422995	57.781292	76.334179	65.441761	83.097933	70.709291	54.090198	61.093976	1.835403	29.750231	1.489075	-9.698401	-1.340104	17.212783	6.320365	23.976537	11.587895	-5.031198	1.97258	76.758642	76.730487	17.637246	17.609091
15	NB	3	5	15	50.664495	52.790737	64.676086	53.729853	44.382265	51.710685	68.979764	58.7285	68.104802	60.089167	50.096052	55.556154	2.126242	14.011591	3.065358	-6.28223000000001	1.04619	18.315269	8.06400499999999	17.440307	9.424672	-0.568443000000002	4.891659	59.063514	59.469707	8.399019	8.805212
15	NB	4	1	16	59.718583	54.655635	88.395252	68.109359	51.959367	54.825577	79.503994	65.095998	83.289154	69.643029	49.342147	58.890914	-5.06294800000001	28.676669	8.390776	-7.759216	-4.893006	19.785411	5.37741499999999	23.570571	9.924446	-10.376436	-0.827669	73.91425	75.153111	14.195667	15.434528
15	NB	4	2	17	55.473186	57.121214	79.654238	68.593266	54.649384	60.837904	74.556368	61.6645	80.198826	68.169177	57.220162	58.391954	1.648028	24.181052	13.12008	-0.823802000000001	5.364718	19.083182	6.191314	24.72564	12.695991	1.746976	2.918768	65.917561	68.94696	10.444375	13.473774
15	NB	4	3	18	54.613785	56.542963	82.462926	62.943981	48.497076	53.114833	64.950074	59.381669	83.513674	66.397261	47.136248	57.690207	1.929178	27.849141	8.330196	-6.116709	-1.498952	10.336289	4.767884	28.899889	11.783476	-7.477537	3.076422	72.631562	72.34384	18.017777	17.730055
15	NB	4	4	19	59.75602	58.059514	85.643252	72.274068	55.172983	61.505657	78.68611	67.89216	85.856921	72.480902	57.124735	61.560332	-1.696506	25.887232	12.518048	-4.583037	1.749637	18.93009	8.13614	26.100901	12.724882	-2.631285	1.804312	77.737466	76.515115	17.981446	16.759095
15	NB	4	5	20	58.686809	58.362486	82.953171	68.279514	54.917022	61.194762	76.221134	64.547779	85.742099	74.268146	55.453655	61.153597	-0.324323	24.266362	9.59270500000001	-3.76978699999999	2.507953	17.534325	5.86097000000001	27.05529	15.581337	-3.233154	2.466788	74.324627	75.925216	15.637818	17.238407
15	NB	5	1	21	55.56804	52.526204	78.34363	61.076939	50.742873	55.37596	73.706611	62.207119	75.710636	67.137337	50.899089	55.765317	-3.041836	22.77559	5.508899	-4.825167	-0.192080000000004	18.138571	6.639079	20.142596	11.569297	-4.66895100000001	0.197277	68.007849	70.642777	12.439809	15.074737
15	NB	5	2	22	54.067397	54.224492	78.768214	58.960971	44.930872	53.191946	71.131429	60.998974	81.730954	65.501934	45.753984	54.811094	0.157094999999998	24.700817	4.893574	-9.136525	-0.875450999999998	17.064032	6.931577	27.663557	11.434537	-8.313413	0.743696999999997	73.57931	73.642663	19.511913	19.575266
15	NB	5	3	23	52.978638	55.362773	69.454566	68.594719	53.120121	56.456403	70.328095	62.027868	77.900422	66.177051	50.803153	55.11682	2.384135	16.475928	15.616081	0.141483000000001	3.47776500000001	17.349457	9.04923	24.921784	13.198413	-2.17548499999999	2.138182	68.170569	71.213952	15.191931	18.235314
15	NB	5	4	24	54.336585	55.843383	71.270168	60.70217	46.244514	55.51646	74.603214	64.233595	77.596618	66.356704	49.711241	57.370632	1.506798	16.933583	6.365585	-8.092071	1.179875	20.266629	9.89700999999999	23.260033	12.020119	-4.625344	3.034047	68.906108	72.062891	14.569523	17.726306
15	NB	5	5	25	56.303075	58.598474	79.566493	69.038821	53.347946	57.172846	74.655575	63.371467	81.13934	67.360457	51.308899	58.181426	2.295399	23.263418	12.735746	-2.955129	0.869771	18.3525	7.068392	24.836265	11.057382	-4.994176	1.878351	74.553564	75.54315	18.250489	19.240075
15	NB	6	1	26	53.203794	56.519241	73.839665	64.411607	50.689532	56.326908	69.148881	62.784342	78.022715	67.739486	55.096389	58.575653	3.315447	20.635871	11.207813	-2.514262	3.123114	15.945087	9.580548	24.818921	14.535692	1.892595	5.371859	66.265952	68.13078	13.062158	14.926986
15	NB	6	2	27	55.793086	52.440631	81.285785	64.674002	47.191311	52.576819	74.197555	64.692067	81.663114	69.993453	45.068483	57.946868	-3.352455	25.492699	8.880916	-8.601775	-3.216267	18.404469	8.89898099999999	25.870028	14.200367	-10.724603	2.153782	68.360531	70.088719	12.567445	14.295633
15	NB	6	3	28	53.828107	52.627149	75.482874	63.09729	49.846303	54.948864	71.101558	60.986133	78.06892	71.224789	49.046592	58.104612	-1.200958	21.654767	9.269183	-3.981804	1.120757	17.273451	7.158026	24.240813	17.396682	-4.78151500000001	4.276505	66.1385	66.648407	12.310393	12.8203
15	NB	6	4	29	55.176351	58.522032	74.861968	62.97234	49.868639	55.563726	76.082994	67.869401	76.771924	65.00775	52.153742	60.693519	3.34568100000001	19.685617	7.79598900000001	-5.307712	0.387375000000006	20.906643	12.69305	21.595573	9.831399	-3.022609	5.51716800000001	65.379893	67.203565	10.203542	12.027214
15	NB	6	5	30	59.689723	58.431559	77.667317	63.125304	47.776991	56.815773	83.621737	72.17512	80.675862	73.386486	49.32589	63.854141	-1.258164	17.977594	3.435581	-11.912732	-2.87395	23.932014	12.485397	20.986139	13.696763	-10.363833	4.164418	68.98834	71.724395	9.29861699999999	12.034672
15	NB	7	1	31	52.391699	51.169198	82.08852	63.20558	49.479813	53.119152	65.27903	56.175246	75.291055	64.212331	47.326828	51.777169	-1.222501	29.696821	10.813881	-2.911886	0.727452999999997	12.887331	3.783547	22.899356	11.820632	-5.064871	-0.614530000000002	71.396568	70.142326	19.004869	17.750627
15	NB	7	2	32	53.451138	52.169392	83.225306	67.063053	49.310337	55.451699	69.202948	58.498904	80.73662	65.480189	47.926258	54.772976	-1.281746	29.774168	13.611915	-4.140801	2.000561	15.75181	5.047766	27.285482	12.029051	-5.52488	1.321838	67.223871	69.39181	13.772733	15.940672
15	NB	7	3	33	50.705806	49.691909	76.768483	66.152817	49.784744	51.309602	63.50459	55.905207	70.327402	61.843296	47.219731	50.949834	-1.013897	26.062677	15.447011	-0.921061999999999	0.603795999999996	12.798784	5.19940099999999	19.621596	11.13749	-3.486075	0.244028	64.278934	63.719043	13.573128	13.013237
15	NB	7	4	34	54.393438	54.135012	79.492045	67.345332	52.469087	54.358932	69.870098	60.387526	76.336821	63.273358	49.64579	55.138593	-0.258426	25.098607	12.951894	-1.924351	-0.0345060000000004	15.47666	5.994088	21.943383	8.87992	-4.74764800000001	0.745154999999997	71.408899	71.741985	17.015461	17.348547
15	NB	7	5	35	55.730962	56.935139	81.755186	65.633139	51.902363	57.713674	70.26725	58.961993	80.366395	65.303589	52.226582	58.190646	1.204177	26.024224	9.902177	-3.828599	1.982712	14.536288	3.231031	24.635433	9.572627	-3.50438	2.459684	72.217468	74.560764	16.486506	18.829802
15	NB	8	1	36	55.741523	53.621114	78.407905	61.807283	47.822232	54.949769	73.869286	61.817932	77.739462	69.451084	49.07945	56.990664	-2.120409	22.666382	6.06576	-7.919291	-0.791753999999997	18.127763	6.076409	21.997939	13.709561	-6.662073	1.249141	67.748343	69.768011	12.00682	14.026488
15	NB	8	2	37	52.454048	58.17927	69.440037	61.889904	49.04574	59.908481	66.714624	59.346127	75.970798	65.248213	54.081314	57.912146	5.725222	16.985989	9.435856	-3.408308	7.454433	14.260576	6.892079	23.51675	12.794165	1.627266	5.458098	65.72019	70.289699	13.266142	17.835651
15	NB	8	3	38	52.382387	57.485113	72.057942	63.715319	50.083071	59.699205	68.197323	57.840865	82.971285	68.440587	53.93836	58.039658	5.102726	19.675555	11.332932	-2.299316	7.316818	15.814936	5.458478	30.588898	16.0582	1.555973	5.657271	64.112748	67.751705	11.730361	15.369318
15	NB	8	4	39	54.223017	53.592149	77.212944	62.554029	48.283226	54.048576	70.549424	59.731145	78.275467	66.044661	50.451002	56.547327	-0.630868	22.989927	8.331012	-5.939791	-0.174441000000002	16.326407	5.508128	24.05245	11.821644	-3.772015	2.32431	70.170236	72.235487	15.947219	18.01247
15	NB	8	5	40	50.732578	56.749687	72.364613	63.484641	51.016686	57.485416	65.09147	55.946853	79.432448	67.034744	53.234145	55.346251	6.017109	21.632035	12.752063	0.284108000000003	6.752838	14.358892	5.214275	28.69987	16.302166	2.501567	4.61367300000001	60.57796	62.126969	9.845382	11.394391
15	PL	1	1	1	46.9388	47.789349	71.74396	50.955118	43.007571	45.277141	60.947822	49.366613	66.730789	54.465998	42.519937	50.195149	0.850549000000001	24.80516	4.016318	-3.931229	-1.661659	14.009022	2.427813	19.791989	7.527198	-4.418863	3.256349	57.256467	55.602027	10.317667	8.663227
15	PL	1	2	2	48.284271	51.885947	69.97405	56.238517	47.593623	51.82208	59.194457	49.200567	73.508799	63.188473	48.483929	52.321029	3.601676	21.689779	7.954246	-0.690647999999996	3.537809	10.910186	0.916296000000003	25.224528	14.904202	0.199658000000007	4.03675800000001	59.464951	60.808865	11.18068	12.524594
15	PL	1	3	3	46.421282	48.679223	67.884778	59.687482	48.081662	50.736617	61.232611	48.750336	68.180097	58.608522	46.166596	48.441416	2.257941	21.463496	13.2662	1.66038	4.315335	14.811329	2.329054	21.758815	12.18724	-0.254686	2.020134	58.516213	59.732049	12.094931	13.310767
15	PL	1	4	4	48.754682	55.223558	68.821338	62.292978	47.547564	53.153443	62.79703	51.7443	69.958691	59.028762	47.724491	53.28696	6.46887599999999	20.066656	13.538296	-1.207118	4.398761	14.042348	2.989618	21.204009	10.27408	-1.030191	4.532278	61.898677	61.893039	13.143995	13.138357
15	PL	1	5	5	48.577675	46.398304	79.124969	62.694914	48.019956	51.083409	61.506177	48.93657	70.52588	57.058569	44.954797	47.592804	-2.179371	30.547294	14.117239	-0.557718999999999	2.505734	12.928502	0.358895000000004	21.948205	8.480894	-3.622878	-0.984870999999998	63.622521	63.0313	15.044846	14.453625
15	PL	2	1	6	52.35038	51.811489	82.522539	61.073756	46.957024	50.304347	67.92677	56.988017	74.748351	62.432772	43.675669	55.426773	-0.538891	30.172159	8.723376	-5.393356	-2.046033	15.57639	4.637637	22.397971	10.082392	-8.674711	3.076393	65.618917	62.885418	13.268537	10.535038
15	PL	2	2	7	48.879866	51.887859	66.231369	53.938489	44.031585	50.289488	65.330464	54.143976	68.122566	59.90745	44.779048	53.798393	3.007993	17.351503	5.058623	-4.848281	1.409622	16.450598	5.26411	19.2427	11.027584	-4.100818	4.918527	59.047006	60.243847	10.16714	11.363981
15	PL	2	3	8	50.189906	55.839927	69.235289	56.682905	46.18911	58.060908	65.81098	53.081704	72.319546	65.488126	52.606937	56.652134	5.650021	19.045383	6.492999	-4.000796	7.871002	15.621074	2.891798	22.12964	15.29822	2.417031	6.462228	58.122525	59.393152	7.932619	9.203246
15	PL	2	4	9	48.872952	55.053187	72.660363	57.708649	43.991404	50.874459	65.362035	53.828936	68.973646	60.752409	45.78157	54.596017	6.180235	23.787411	8.835697	-4.881548	2.001507	16.489083	4.955984	20.100694	11.879457	-3.091382	5.72306500000001	64.053466	63.408366	15.180514	14.535414
15	PL	2	5	10	48.809606	53.100864	67.363482	61.950436	46.868161	54.521757	64.976416	51.533469	72.920074	60.964354	48.844586	53.069912	4.291258	18.553876	13.14083	-1.941445	5.712151	16.16681	2.72386299999999	24.110468	12.154748	0.0349799999999973	4.260306	59.806106	61.995773	10.9965	13.186167
15	PL	3	1	11	50.39048	54.074774	74.274988	54.544731	44.837773	50.41583	63.17816	51.364294	72.557867	62.436142	44.008291	55.303916	3.684294	23.884508	4.154251	-5.552707	0.0253500000000031	12.78768	0.973814000000004	22.167387	12.045662	-6.382189	4.913436	65.724623	66.192164	15.334143	15.801684
15	PL	3	2	12	46.652989	47.855246	70.71486	52.79729	43.616439	46.740818	61.509527	49.307584	63.482254	55.867039	43.299609	49.240938	1.202257	24.061871	6.144301	-3.03655	0.0878289999999993	14.856538	2.654595	16.829265	9.21405	-3.35338	2.587949	59.585445	60.477724	12.932456	13.824735
15	PL	3	3	13	50.217685	57.664272	77.362084	63.859553	51.121944	57.989843	63.429462	50.406677	71.715644	60.339129	52.816212	56.26417	7.44658699999999	27.144399	13.641868	0.904258999999996	7.772158	13.211777	0.188991999999999	21.497959	10.121444	2.598527	6.046485	63.823001	63.16928	13.605316	12.951595
15	PL	3	4	14	46.013198	53.967012	65.339972	58.790138	50.732736	60.531199	60.054307	48.167766	72.456786	59.777833	52.818862	53.374491	7.95381399999999	19.326774	12.77694	4.719538	14.518001	14.041109	2.154568	26.443588	13.764635	6.805664	7.361293	58.206365	58.721056	12.193167	12.707858
15	PL	3	5	15	48.979933	53.847929	70.084979	56.37795	47.775923	55.284974	63.347858	51.516053	70.631623	62.201134	50.721153	53.095764	4.867996	21.105046	7.398017	-1.20401	6.305041	14.367925	2.53612	21.65169	13.221201	1.74122	4.115831	60.233083	60.611463	11.25315	11.63153
15	PL	4	1	16	46.700835	44.469905	69.11665	51.746593	40.513097	47.040987	59.522213	49.915636	67.094809	55.806862	41.922797	45.867864	-2.23093	22.415815	5.045758	-6.187738	0.340152000000003	12.821378	3.214801	20.393974	9.106027	-4.778038	-0.832971000000001	61.306006	61.907977	14.605171	15.207142
15	PL	4	2	17	46.80963	51.811473	66.21882	67.615998	51.457453	55.352781	59.65887	47.817688	69.327736	60.954943	52.786502	51.992768	5.001843	19.40919	20.806368	4.647823	8.543151	12.84924	1.008058	22.518106	14.145313	5.976872	5.183138	56.876064	61.008444	10.066434	14.198814
15	PL	4	3	18	47.474992	52.807542	68.585832	59.736276	44.847426	49.890325	62.576488	51.435155	66.396022	57.457274	45.407653	51.517187	5.33255	21.11084	12.261284	-2.627566	2.415333	15.101496	3.960163	18.92103	9.982282	-2.067339	4.042195	57.644231	59.322133	10.169239	11.847141
15	PL	4	4	19	46.63495	48.115594	67.798029	52.341354	40.881958	47.305284	60.346662	51.80593	65.728641	56.641019	42.017299	49.730835	1.480644	21.163079	5.706404	-5.75299200000001	0.670333999999997	13.711712	5.17097999999999	19.093691	10.006069	-4.617651	3.095885	57.009186	59.287135	10.374236	12.652185
15	PL	4	5	20	48.150786	47.161288	76.661038	60.217354	44.812117	48.877908	58.631903	50.160969	69.291531	56.04147	43.605768	47.1611	-0.989497999999998	28.510252	12.066568	-3.338669	0.727122000000001	10.481117	2.010183	21.140745	7.890684	-4.545018	-0.989685999999999	60.391318	56.84614	12.240532	8.695354
15	PL	5	1	21	47.589896	49.403212	68.216876	56.44506	42.702631	48.236953	63.890845	51.460943	64.032652	55.406707	41.400523	52.098307	1.813316	20.62698	8.85516399999999	-4.88726500000001	0.647056999999997	16.300949	3.871047	16.442756	7.81681099999999	-6.189373	4.508411	59.904238	60.293809	12.314342	12.703913
15	PL	5	2	22	47.622733	49.707526	78.005218	59.253511	45.730405	50.344052	58.513707	46.671999	71.501815	59.846138	46.495029	50.557718	2.084793	30.382485	11.630778	-1.892328	2.721319	10.890974	-0.950733999999997	23.879082	12.223405	-1.12770399999999	2.934985	60.993325	59.759487	13.370592	12.136754
15	PL	5	3	23	49.280643	53.556711	75.076689	60.477329	45.911484	53.327404	63.200218	51.747502	71.386937	63.312709	51.159413	53.608942	4.276068	25.796046	11.196686	-3.369159	4.046761	13.919575	2.466859	22.106294	14.032066	1.87877	4.328299	60.842899	60.939343	11.562256	11.6587
15	PL	5	4	24	47.745346	49.378876	71.215949	56.092842	43.694537	49.810572	64.22973	53.864347	65.181891	57.466117	43.161544	51.642428	1.63353	23.470603	8.347496	-4.050809	2.065226	16.484384	6.119001	17.436545	9.720771	-4.583802	3.897082	59.442811	58.382721	11.697465	10.637375
15	PL	5	5	25	46.996876	51.874297	66.492318	53.133866	43.929741	50.006336	60.212685	51.129884	65.980435	57.024022	44.893594	50.246541	4.877421	19.495442	6.13699	-3.067135	3.00946	13.215809	4.133008	18.983559	10.027146	-2.103282	3.249665	60.429579	60.634482	13.432703	13.637606
15	PL	6	1	26	47.53058	47.189779	72.255528	58.397847	44.546507	48.211974	63.881323	52.534154	66.044753	56.470457	43.665875	49.074571	-0.340800999999999	24.724948	10.867267	-2.984073	0.681393999999997	16.350743	5.003574	18.514173	8.939877	-3.864705	1.543991	61.288933	61.078912	13.758353	13.548332
15	PL	6	2	27	47.821644	47.974349	74.73117	57.123848	44.576487	49.507888	59.036372	48.253906	69.194434	57.312782	45.197159	48.694249	0.152704999999997	26.909526	9.302204	-3.245157	1.686244	11.214728	0.432262000000001	21.37279	9.491138	-2.624485	0.872605	62.923728	62.631782	15.102084	14.810138
15	PL	6	3	28	46.567363	49.534471	71.144181	56.163915	45.525511	51.916875	57.844267	47.627008	68.667988	58.96105	47.238923	49.398108	2.967108	24.576818	9.596552	-1.041852	5.349512	11.276904	1.059645	22.100625	12.393687	0.671559999999999	2.830745	61.707755	61.153811	15.140392	14.586448
15	PL	6	4	29	47.659646	51.940347	71.105927	54.304442	44.071057	53.119249	64.221644	50.502304	69.814762	59.273276	48.889452	50.844978	4.280701	23.446281	6.644796	-3.588589	5.459603	16.561998	2.842658	22.155116	11.61363	1.229806	3.185332	59.201036	60.249024	11.54139	12.589378
15	PL	6	5	30	47.991312	46.184125	69.34204	56.35036	46.129684	48.67792	62.643705	52.709008	68.539292	58.072317	44.26814	49.002357	-1.807187	21.350728	8.359048	-1.861628	0.686608	14.652393	4.717696	20.54798	10.081005	-3.723172	1.011045	60.347267	60.027567	12.355955	12.036255
15	PL	7	1	31	45.278638	46.671016	71.622677	55.462233	43.310829	48.288972	55.636449	46.27963	66.818483	55.729287	43.402855	48.052007	1.392378	26.344039	10.183595	-1.967809	3.010334	10.357811	1.000992	21.539845	10.450649	-1.875783	2.773369	58.458593	58.814962	13.179955	13.536324
15	PL	7	2	32	46.346922	46.405197	72.701514	52.98947	43.168091	48.445798	60.713252	48.914863	63.969773	53.822466	43.168488	47.112937	0.0582750000000019	26.354592	6.642548	-3.178831	2.098876	14.36633	2.567941	17.622851	7.475544	-3.178434	0.766015000000003	63.45423	61.537099	17.107308	15.190177
15	PL	7	3	33	48.472102	48.028029	79.307502	56.096293	43.076729	47.951365	59.426389	48.005507	70.737106	58.928661	41.95559	49.20894	-0.444073000000003	30.8354	7.624191	-5.395373	-0.520736999999997	10.954287	-0.466594999999998	22.265004	10.456559	-6.516512	0.736837999999999	64.158235	63.963787	15.686133	15.491685
15	PL	7	4	34	48.701442	50.022979	75.477188	60.733969	46.931846	46.959335	60.62708	51.178803	66.765867	57.379141	43.702229	51.269444	1.321537	26.775746	12.032527	-1.769596	-1.742107	11.925638	2.477361	18.064425	8.677699	-4.999213	2.568002	62.500235	61.280922	13.798793	12.57948
15	PL	7	5	35	46.913585	49.027593	65.534003	54.036474	44.493619	50.36592	60.137014	52.567219	66.507785	56.515347	45.685429	49.405135	2.11400800000001	18.620418	7.122889	-2.419966	3.45233500000001	13.223429	5.653634	19.5942	9.601762	-1.228156	2.49155	59.072415	59.571618	12.15883	12.658033
15	PL	8	1	36	45.623935	52.311701	68.890426	58.363516	48.039782	55.728632	56.675033	47.00674	70.817712	61.042132	49.686656	49.87254	6.687766	23.266491	12.739581	2.415847	10.104697	11.051098	1.382805	25.193777	15.418197	4.062721	4.248605	55.580874	55.055015	9.956939	9.43107999999999
15	PL	8	2	37	48.442433	52.226903	70.527173	58.882643	45.421116	50.00752	62.34544	52.655132	71.758663	59.560904	46.297416	50.783345	3.78447	22.08474	10.44021	-3.021317	1.565087	13.903007	4.212699	23.31623	11.118471	-2.145017	2.340912	58.962415	60.098792	10.519982	11.656359
15	PL	8	3	38	48.885445	46.380704	65.848108	50.559748	40.374629	42.712234	67.808525	59.832235	66.549123	54.392776	40.105015	48.299308	-2.504741	16.962663	1.674303	-8.510816	-6.17321099999999	18.92308	10.94679	17.663678	5.507331	-8.78043	-0.586136999999994	58.062624	57.263088	9.177179	8.37764300000001
15	PL	8	4	39	53.198671	51.227912	73.460918	59.085041	42.914581	52.178304	70.342942	61.386036	73.300262	65.520876	44.28329	56.826394	-1.97075899999999	20.262247	5.88637	-10.28409	-1.020367	17.144271	8.187365	20.101591	12.322205	-8.915381	3.627723	61.777962	61.432983	8.579291	8.234312
15	PL	8	5	40	50.395959	52.478955	75.768264	52.729227	41.528621	48.619843	62.816062	55.832786	72.339251	62.92043	41.948355	56.059592	2.082996	25.372305	2.333268	-8.867338	-1.77611599999999	12.420103	5.436827	21.943292	12.524471	-8.447604	5.663633	62.300278	60.029207	11.904319	9.633248
16	IN	1	1	1	45.666259	39.647981	67.263866	50.983163	39.81112	43.472769	56.000857	42.362729	57.023513	48.437121	42.550711	43.003961	-6.018278	21.597607	5.316904	-5.85513899999999	-2.19349	10.334598	-3.30352999999999	11.357254	2.770862	-3.115548	-2.662298	60.38341	59.236653	14.717151	13.570394
16	IN	1	2	2	44.624168	39.481134	63.061258	50.533268	35.413983	40.126551	55.969253	41.328925	53.549688	48.475289	37.307836	42.287139	-5.143034	18.43709	5.9091	-9.210185	-4.497617	11.345085	-3.295243	8.92552000000001	3.851121	-7.316332	-2.33702899999999	58.484478	58.351407	13.86031	13.727239
16	IN	1	3	3	45.134843	38.585988	65.765306	46.060098	34.312423	36.810349	57.747166	42.671332	52.801867	47.044063	35.194495	41.710182	-6.548855	20.630463	0.925255000000007	-10.82242	-8.32449399999999	12.612323	-2.463511	7.667024	1.90922	-9.94034799999999	-3.42466099999999	56.845342	57.382829	11.710499	12.247986
16	IN	1	4	4	47.053982	46.247115	64.532768	46.646208	36.118522	44.865487	62.012092	44.866653	57.870762	54.253056	43.219434	47.928964	-0.806866999999997	17.478786	-0.407773999999996	-10.93546	-2.188495	14.95811	-2.187329	10.81678	7.199074	-3.834548	0.874982000000003	60.227673	60.070357	13.173691	13.016375
16	IN	1	5	5	48.372903	44.754873	60.722302	44.294248	32.376148	41.774721	66.245645	49.380941	51.713739	49.603359	38.35606	45.401409	-3.61803	12.349399	-4.078655	-15.996755	-6.598182	17.872742	1.008038	3.340836	1.230456	-10.016843	-2.971494	58.128024	57.199893	9.755121	8.82699
16	IN	2	1	6	51.413114	50.137608	77.242748	56.665225	40.764095	45.160841	64.229643	50.08591	56.391532	55.147547	44.98071	52.336295	-1.275506	25.829634	5.252111	-10.649019	-6.252273	12.816529	-1.327204	4.978418	3.734433	-6.432404	0.923181	59.261038	59.061765	7.847924	7.648651
16	IN	2	2	7	44.649542	43.379927	61.049732	49.579757	35.272789	40.358102	58.341908	45.416329	52.226157	51.210294	38.384095	41.585749	-1.26961499999999	16.40019	4.930215	-9.37675299999999	-4.29143999999999	13.692366	0.766787000000001	7.576615	6.560752	-6.26544699999999	-3.063793	50.666876	50.871106	6.01733400000001	6.221564
16	IN	2	3	8	51.021822	45.704548	77.959174	52.41619	36.337369	42.260028	63.037752	47.525985	58.510851	59.860295	36.935604	47.895463	-5.317274	26.937352	1.394368	-14.684453	-8.761794	12.01593	-3.495837	7.489029	8.838473	-14.086218	-3.126359	56.042687	55.004569	5.020865	3.982747
16	IN	2	4	9	44.600709	41.077981	54.755516	43.632563	34.137573	36.180244	61.204268	49.298385	44.689212	41.969963	36.316727	42.948343	-3.522728	10.154807	-0.968146000000004	-10.463136	-8.420465	16.603559	4.697676	0.0885029999999958	-2.630746	-8.283982	-1.652366	48.885662	50.158723	4.284953	5.558014
16	IN	2	5	10	46.939906	45.165725	66.600962	49.711161	35.368232	42.746624	59.967797	48.304609	54.963251	52.375185	42.210841	42.056034	-1.774181	19.661056	2.771255	-11.571674	-4.193282	13.027891	1.364703	8.023345	5.435279	-4.729065	-4.883872	51.52935	50.749544	4.589444	3.809638
16	IN	3	1	11	52.647739	52.386818	71.406775	60.424859	44.851397	53.294619	67.322807	47.764612	69.997343	62.545373	51.030644	50.250212	-0.260921000000003	18.759036	7.77712	-7.796342	0.646879999999996	14.675068	-4.883127	17.349604	9.897634	-1.617095	-2.397527	69.155907	73.586084	16.508168	20.938345
16	IN	3	2	12	49.983396	45.024681	69.334845	52.63737	37.439514	45.73948	63.70064	47.960053	61.705851	61.046645	42.112926	45.159333	-4.958715	19.351449	2.653974	-12.543882	-4.243916	13.717244	-2.023343	11.722455	11.063249	-7.87047	-4.824063	64.443615	68.797012	14.460219	18.813616
16	IN	3	3	13	51.464579	50.76123	66.656462	55.450945	42.984527	49.656715	65.470664	49.355306	64.397705	59.715998	47.840331	51.30813	-0.703349000000003	15.191883	3.986366	-8.480052	-1.807864	14.006085	-2.109273	12.933126	8.251419	-3.624248	-0.156449000000002	63.575342	70.871748	12.110763	19.407169
16	IN	3	4	14	52.093863	54.253523	70.624388	54.821203	40.405316	49.339598	64.460735	48.479002	68.380364	65.526634	45.162434	51.400265	2.15966	18.530525	2.72734	-11.688547	-2.754265	12.366872	-3.614861	16.286501	13.432771	-6.931429	-0.693598000000001	66.060128	71.166722	13.966265	19.072859
16	IN	3	5	15	50.75932	48.063565	69.63067	61.252646	44.738436	49.254481	61.569908	48.499643	65.774218	63.937811	47.190541	48.149556	-2.69575500000001	18.87135	10.493326	-6.020884	-1.504839	10.810588	-2.259677	15.014898	13.178491	-3.568779	-2.60976400000001	63.730092	67.533796	12.970772	16.774476
16	IN	4	1	16	51.794922	41.89484	67.629207	49.598478	36.489671	40.774862	64.898405	51.41171	60.902276	55.708591	39.715248	43.827887	-9.900082	15.834285	-2.196444	-15.305251	-11.02006	13.103483	-0.383212	9.107354	3.913669	-12.079674	-7.967035	64.962938	68.496541	13.168016	16.701619
16	IN	4	2	17	49.923615	44.925298	71.128479	51.928624	34.624196	38.440655	62.19829	50.755187	57.698454	57.788205	37.271821	47.138867	-4.998317	21.204864	2.005009	-15.299419	-11.48296	12.274675	0.831572000000001	7.774839	7.86459	-12.651794	-2.784748	62.040919	66.146129	12.117304	16.222514
16	IN	4	3	18	53.698906	55.699483	68.612576	63.881284	45.40444	51.258399	68.822571	55.947481	65.642815	63.492079	53.135864	59.122871	2.000577	14.91367	10.182378	-8.294466	-2.440507	15.123665	2.248575	11.943909	9.793173	-0.563042000000003	5.423965	60.608927	67.051137	6.910021	13.352231
16	IN	4	4	19	50.299598	47.853226	68.53238	46.654095	34.489103	41.737724	62.213676	53.242538	62.377047	55.960802	39.74601	50.692305	-2.446372	18.232782	-3.64550300000001	-15.810495	-8.561874	11.914078	2.94294	12.077449	5.661204	-10.553588	0.392706999999994	60.30381	65.281699	10.004212	14.982101
16	IN	4	5	20	54.528485	52.701957	73.698664	60.250774	45.397423	51.935841	67.841777	54.262007	75.017101	70.664469	46.00175	51.350029	-1.826528	19.170179	5.722289	-9.131062	-2.592644	13.313292	-0.266478000000006	20.488616	16.135984	-8.526735	-3.178456	64.381692	72.788161	9.853207	18.259676
16	IN	5	1	21	49.135284	50.499882	65.774893	54.308115	42.053387	49.051895	64.988381	48.383636	61.030263	58.492071	43.658499	48.615865	1.364598	16.639609	5.172831	-7.081897	-0.0833889999999968	15.853097	-0.751647999999996	11.894979	9.356787	-5.476785	-0.519418999999999	66.296141	69.557426	17.160857	20.422142
16	IN	5	2	22	51.986793	46.298635	72.470986	56.300017	40.177539	46.094276	65.403244	48.459235	62.738519	62.086487	42.589077	47.959702	-5.688158	20.484193	4.313224	-11.809254	-5.892517	13.416451	-3.527558	10.751726	10.099694	-9.397716	-4.027091	65.107037	67.034858	13.120244	15.048065
16	IN	5	3	23	49.715406	51.628822	62.215059	56.306668	43.439989	53.448255	62.253991	49.015725	64.524812	62.259703	46.806629	52.899398	1.913416	12.499653	6.591262	-6.275417	3.732849	12.538585	-0.699680999999998	14.809406	12.544297	-2.908777	3.183992	59.251198	66.709811	9.535792	16.994405
16	IN	5	4	24	53.555183	48.46999	77.119863	60.603174	43.939751	48.353519	65.897436	50.89611	68.403803	65.325026	44.315503	51.873837	-5.085193	23.56468	7.047991	-9.615432	-5.201664	12.342253	-2.659073	14.84862	11.769843	-9.23968	-1.681346	64.406461	66.047439	10.851278	12.492256
16	IN	5	5	25	48.465799	48.005453	65.26502	48.289177	38.647912	45.043925	56.547542	47.260526	65.248606	59.988681	39.729654	45.434334	-0.460345999999994	16.799221	-0.176621999999995	-9.817887	-3.421874	8.081743	-1.205273	16.782807	11.522882	-8.736145	-3.031465	57.757064	62.771666	9.291265	14.305867
16	IN	6	1	26	53.70403	49.845357	72.692606	51.250374	36.923754	43.164326	68.003987	54.951625	62.602506	60.797513	43.908798	51.484998	-3.858673	18.988576	-2.453656	-16.780276	-10.539704	14.299957	1.247595	8.898476	7.093483	-9.79523200000001	-2.21903200000001	60.32486	63.915642	6.62083	10.211612
16	IN	6	2	27	52.629793	50.379304	69.960855	54.424036	39.272392	46.694457	69.745256	56.327627	64.005757	63.432412	44.407089	52.567325	-2.250489	17.331062	1.794243	-13.357401	-5.935336	17.115463	3.697834	11.375964	10.802619	-8.222704	-0.0624680000000026	58.096235	63.836374	5.466442	11.206581
16	IN	6	3	28	51.57681	52.005839	67.703261	59.295262	41.053055	48.75825	66.524791	52.996418	60.175662	61.233649	50.786508	52.738471	0.429029	16.126451	7.718452	-10.523755	-2.81856000000001	14.947981	1.419608	8.598852	9.656839	-0.790302000000004	1.161661	54.506904	60.16574	2.930094	8.58893
16	IN	6	4	29	47.752601	42.618691	67.13148	58.383218	41.507427	43.811993	63.063835	46.0109	59.646915	54.613556	40.801968	45.163185	-5.13391	19.378879	10.630617	-6.245174	-3.940608	15.311234	-1.741701	11.894314	6.860955	-6.950633	-2.589416	57.503089	63.177575	9.750488	15.424974
16	IN	6	5	30	47.812409	47.094131	61.48356	58.103326	41.634234	46.627201	62.177562	48.576502	58.355304	54.838862	43.74156	46.311985	-0.718278000000005	13.671151	10.290917	-6.178175	-1.185208	14.365153	0.764092999999995	10.542895	7.026453	-4.070849	-1.500424	57.965328	62.889244	10.152919	15.076835
16	IN	7	1	31	50.689921	48.209003	69.667768	61.00889	43.227101	48.7518	64.367524	48.973022	63.220274	59.325083	46.580504	47.548431	-2.480918	18.977847	10.318969	-7.46282	-1.938121	13.677603	-1.716899	12.530353	8.635162	-4.109417	-3.14149	64.321716	68.596825	13.631795	17.906904
16	IN	7	2	32	52.611702	52.138317	72.935707	61.222692	41.564196	49.863618	63.930754	49.579358	67.824138	62.596243	50.545278	49.048772	-0.473385	20.324005	8.61099	-11.047506	-2.748084	11.319052	-3.032344	15.212436	9.984541	-2.066424	-3.56293	64.941951	67.009234	12.330249	14.397532
16	IN	7	3	33	52.247448	49.23661	73.132121	59.013629	43.53443	52.530677	67.029201	47.420105	68.038325	65.773365	49.901947	49.534711	-3.010838	20.884673	6.766181	-8.713018	0.283228999999999	14.781753	-4.827343	15.790877	13.525917	-2.345501	-2.712737	64.9237	68.036001	12.676252	15.788553
16	IN	7	4	34	52.405597	47.491256	75.967227	57.149752	40.267266	47.75882	65.561444	47.90904	60.937743	61.575865	48.67136	49.511935	-4.914341	23.56163	4.744155	-12.138331	-4.646777	13.155847	-4.496557	8.532146	9.170268	-3.734237	-2.893662	66.070416	67.847504	13.664819	15.441907
16	IN	7	5	35	54.480551	45.626524	77.518166	55.451205	39.848691	47.819379	64.969538	49.304489	70.100494	68.353003	46.053808	49.371271	-8.85402699999999	23.037615	0.970654000000003	-14.63186	-6.661172	10.488987	-5.176062	15.619943	13.872452	-8.426743	-5.10928	66.53212	68.091236	12.051569	13.610685
16	IN	8	1	36	52.289088	46.198737	75.517509	57.181533	44.108931	48.551894	64.334232	48.722776	67.484468	57.816095	41.856188	47.175471	-6.090351	23.228421	4.892445	-8.180157	-3.737194	12.045144	-3.566312	15.19538	5.527007	-10.4329	-5.113617	69.151817	72.384824	16.862729	20.095736
16	IN	8	2	37	49.423391	44.282489	67.65271	51.365103	36.844776	39.918245	66.822477	50.076868	53.501967	50.831356	39.240505	45.232862	-5.140902	18.229319	1.941712	-12.578615	-9.505146	17.399086	0.653476999999995	4.078576	1.407965	-10.182886	-4.19052900000001	65.058116	68.681807	15.634725	19.258416
16	IN	8	3	38	53.770971	46.57467	76.55019	57.690684	40.871688	48.008374	65.828607	51.606943	67.892498	61.666454	46.597187	48.658525	-7.19630100000001	22.779219	3.91971299999999	-12.899283	-5.762597	12.057636	-2.164028	14.121527	7.895483	-7.173784	-5.11244600000001	68.824058	71.928026	15.053087	18.157055
16	IN	8	4	39	50.675656	45.196036	66.769026	44.6366	33.775777	40.98147	62.621368	51.252136	61.870484	56.832214	37.631275	46.740691	-5.47962	16.09337	-6.039056	-16.899879	-9.69418599999999	11.945712	0.576480000000004	11.194828	6.156558	-13.044381	-3.934965	61.910801	66.831777	11.235145	16.156121
16	IN	8	5	40	51.716827	39.160047	74.917032	47.892402	36.366644	38.731586	63.954692	50.877331	61.147349	58.642628	36.607569	47.469541	-12.55678	23.200205	-3.82442500000001	-15.350183	-12.985241	12.237865	-0.839496000000004	9.430522	6.925801	-15.109258	-4.247286	61.991431	64.098874	10.274604	12.382047
16	IV	1	1	1	50.593578	44.50578	67.738156	47.074097	39.285661	42.812838	64.937023	51.204259	52.891957	47.911413	39.020062	46.480402	-6.087798	17.144578	-3.519481	-11.307917	-7.78074	14.343445	0.610681	2.298379	-2.682165	-11.573516	-4.113176	61.888488	55.653864	11.29491	5.060286
16	IV	1	2	2	56.968086	48.840484	77.040681	51.270337	39.262621	43.522162	79.748554	58.413215	56.523511	53.497587	42.774763	52.43424	-8.127602	20.072595	-5.697749	-17.705465	-13.445924	22.780468	1.445129	-0.444575	-3.470499	-14.193323	-4.533846	67.527376	60.847738	10.55929	3.879652
16	IV	1	3	3	50.607834	42.501085	65.47303	48.965379	39.933802	40.987462	66.882103	52.374212	51.317128	52.027276	37.614964	48.450632	-8.10674899999999	14.865196	-1.642455	-10.674032	-9.620372	16.274269	1.766378	0.709294	1.419442	-12.99287	-2.157202	60.520595	55.242959	9.912761	4.635125
16	IV	1	4	4	55.685846	51.42607	73.948551	51.917402	38.647712	44.158018	72.86082	55.979471	55.235845	56.116947	42.441983	55.735637	-4.259776	18.262705	-3.768444	-17.038134	-11.527828	17.174974	0.293624999999999	-0.450001	0.431101000000005	-13.243863	0.049790999999999	62.229463	56.960476	6.543617	1.27463
16	IV	1	5	5	53.859498	45.373089	65.323218	50.354533	38.426917	41.346686	73.926517	57.045832	52.022537	50.619972	40.593713	54.169445	-8.486409	11.46372	-3.504965	-15.432581	-12.512812	20.067019	3.186334	-1.836961	-3.23952600000001	-13.265785	0.309947000000001	59.411997	52.513349	5.552499	-1.346149
16	IV	2	1	6	53.83816	44.338535	68.039339	47.003033	36.124001	41.704475	75.324064	59.748103	53.981504	53.396561	38.305568	52.133968	-9.499625	14.201179	-6.835127	-17.714159	-12.133685	21.485904	5.909943	0.143343999999999	-0.441599000000004	-15.532592	-1.704192	58.781954	54.893604	4.943794	1.055444
16	IV	2	2	7	51.370873	50.026819	62.819565	54.803011	41.60013	46.289496	68.181851	58.989122	52.589059	50.590991	42.154271	55.854376	-1.344054	11.448692	3.43213799999999	-9.770743	-5.081377	16.810978	7.618249	1.218186	-0.779882000000001	-9.216602	4.483503	54.219466	54.329354	2.84859299999999	2.958481
16	IV	2	3	8	48.869715	43.778258	61.873094	49.15331	41.103949	42.450454	67.789344	54.096936	52.168608	48.55939	36.752476	48.4707	-5.091457	13.003379	0.283594999999998	-7.765766	-6.419261	18.919629	5.227221	3.298893	-0.310324999999999	-12.117239	-0.399014999999999	53.483873	52.510045	4.614158	3.64033
16	IV	2	4	9	49.647838	40.471735	62.056855	43.285003	33.638428	36.280958	68.4936	56.102269	47.143262	47.403261	34.764595	46.654459	-9.176103	12.409017	-6.362835	-16.00941	-13.36688	18.845762	6.454431	-2.504576	-2.244577	-14.883243	-2.993379	54.015559	48.481935	4.367721	-1.165903
16	IV	2	5	10	50.613297	45.031457	70.09534	54.367079	40.615351	43.536744	67.844934	52.999396	57.562697	49.566071	40.169061	51.247987	-5.58184	19.482043	3.75378199999999	-9.99794600000001	-7.076553	17.231637	2.38609899999999	6.9494	-1.047226	-10.444236	0.634689999999999	54.192906	50.512234	3.579609	-0.101063000000003
16	IV	3	1	11	58.949096	53.932762	74.166285	50.561237	41.046015	50.663058	80.38618	59.147281	62.012744	56.710998	45.616589	56.274667	-5.016334	15.217189	-8.387859	-17.903081	-8.286038	21.437084	0.198185000000002	3.063648	-2.238098	-13.332507	-2.674429	67.296902	63.610249	8.34780600000001	4.661153
16	IV	3	2	12	53.050014	54.82015	69.627798	61.289811	47.977038	53.242693	71.422828	52.951529	59.745685	59.150606	47.243053	55.975832	1.770136	16.577784	8.239797	-5.072976	0.192679000000005	18.372814	-0.0984849999999966	6.695671	6.10059200000001	-5.80696099999999	2.925818	63.745512	62.358979	10.695498	9.308965
16	IV	3	3	13	52.409231	53.926119	68.241577	62.688845	49.115532	54.221962	72.34054	54.429292	59.049488	61.983751	49.863007	54.908304	1.516888	15.832346	10.279614	-3.293699	1.812731	19.931309	2.020061	6.640257	9.57452	-2.546224	2.499073	61.51291	60.112934	9.103679	7.703703
16	IV	3	4	14	57.030633	52.504333	76.215248	61.254229	45.462518	53.973845	74.499718	56.933391	68.995293	68.29219	49.066464	54.948718	-4.5263	19.184615	4.223596	-11.568115	-3.056788	17.469085	-0.0972420000000014	11.96466	11.261557	-7.964169	-2.081915	67.680265	68.272768	10.649632	11.242135
16	IV	3	5	15	53.352908	50.538664	67.461036	60.274981	45.603384	47.941603	68.850925	54.194756	62.5677	60.895931	45.710369	55.996608	-2.814244	14.108128	6.922073	-7.749524	-5.411305	15.498017	0.841847999999999	9.214792	7.543023	-7.642539	2.6437	61.44751	62.379095	8.094602	9.026187
16	IV	4	1	16	55.87916	55.13173	73.340789	56.868737	45.626544	51.412425	72.703348	57.27236	64.623067	66.158843	45.657596	56.400012	-0.747430000000001	17.461629	0.989577000000004	-10.252616	-4.466735	16.824188	1.3932	8.74390700000001	10.279683	-10.221564	0.520851999999998	64.364342	65.282957	8.48518199999999	9.403797
16	IV	4	2	17	48.485335	44.718264	68.4233	47.781175	38.227583	44.822151	61.061223	48.492928	57.255628	55.452429	41.802596	49.108326	-3.767071	19.937965	-0.704160000000002	-10.257752	-3.663184	12.575888	0.00759299999999996	8.770293	6.967094	-6.682739	0.622990999999999	57.978147	55.673282	9.492812	7.187947
16	IV	4	3	18	53.064176	48.605042	65.490536	51.928332	39.866759	45.020304	71.496916	55.320757	55.365024	62.849648	44.033102	53.76382	-4.45913400000001	12.42636	-1.13584400000001	-13.197417	-8.043872	18.43274	2.256581	2.30084799999999	9.785472	-9.031074	0.699643999999999	58.232543	57.945906	5.168367	4.88173
16	IV	4	4	19	52.545398	46.463375	65.237513	56.188654	42.570404	45.458551	68.115468	56.303412	58.759222	58.661367	40.832349	53.004035	-6.082023	12.692115	3.643256	-9.974994	-7.086847	15.57007	3.758014	6.213824	6.115969	-11.713049	0.458637000000003	57.85696	60.887935	5.311562	8.342537
16	IV	4	5	20	49.630889	48.72547	66.134991	51.726012	39.094704	44.879266	62.629506	49.386459	62.106037	57.284996	40.326126	49.379692	-0.905419000000002	16.504102	2.09512299999999	-10.536185	-4.751623	12.998617	-0.244430000000001	12.475148	7.654107	-9.304763	-0.251197000000005	57.116238	57.648314	7.485349	8.017425
16	IV	5	1	21	48.219157	43.635786	65.597523	45.042659	36.08322	38.158493	60.523198	48.622723	49.404531	52.284022	39.179134	50.27042	-4.583371	17.378366	-3.176498	-12.135937	-10.060664	12.304041	0.403565999999998	1.185374	4.064865	-9.04002300000001	2.051263	54.543184	51.388285	6.32402699999999	3.169128
16	IV	5	2	22	44.714189	41.778218	58.258649	47.390048	34.723718	37.483183	57.183449	46.006231	46.552041	47.410565	38.483041	47.9922	-2.935971	13.54446	2.675859	-9.990471	-7.231006	12.46926	1.292042	1.83785200000001	2.696376	-6.231148	3.278011	49.647401	48.592963	4.933212	3.878774
16	IV	5	3	23	50.009411	48.704677	59.035704	49.419206	39.403598	42.198701	66.21598	53.958677	53.541781	52.466475	41.951337	53.534976	-1.304734	9.026293	-0.590204999999997	-10.605813	-7.81071	16.206569	3.949266	3.53237	2.457064	-8.058074	3.525565	52.215892	51.969758	2.206481	1.960347
16	IV	5	4	24	52.376293	54.162927	63.77692	51.415244	39.267617	45.64221	72.042985	55.56459	55.924294	57.143536	44.869546	54.748062	1.78663400000001	11.400627	-0.961048999999996	-13.108676	-6.734083	19.666692	3.18829700000001	3.54800100000001	4.767243	-7.506747	2.371769	54.0647	55.657746	1.68840700000001	3.28145300000001
16	IV	5	5	25	49.420729	43.104757	67.669744	46.075222	33.570384	39.10026	62.948534	49.316366	48.720841	50.871342	40.431836	46.039626	-6.315972	18.249015	-3.345507	-15.850345	-10.320469	13.527805	-0.104362999999999	-0.699888000000001	1.450613	-8.988893	-3.381103	52.052725	50.46652	2.631996	1.045791
16	IV	6	1	26	52.44023	46.750719	75.376716	55.356859	43.007791	46.036662	68.799361	47.294326	60.578663	54.97626	42.855584	49.680275	-5.689511	22.936486	2.916629	-9.432439	-6.403568	16.359131	-5.145904	8.138433	2.53603	-9.584646	-2.759955	61.561263	57.592385	9.121033	5.152155
16	IV	6	2	27	47.367507	48.446084	66.625369	51.863228	37.018768	44.201849	63.058027	45.488972	54.164809	50.16286	38.400119	49.552283	1.078577	19.257862	4.495721	-10.348739	-3.165658	15.69052	-1.87853500000001	6.79730199999999	2.795353	-8.96738800000001	2.184776	56.472737	51.030725	9.10523	3.66321799999999
16	IV	6	3	28	49.633416	43.360369	63.117104	49.489776	37.764758	42.546595	67.777842	48.596301	48.49257	46.552727	40.614601	48.869607	-6.273047	13.483688	-0.143639999999998	-11.868658	-7.08682099999999	18.144426	-1.037115	-1.140846	-3.080689	-9.018815	-0.763808999999995	54.52762	51.977327	4.894204	2.34391100000001
16	IV	6	4	29	51.116377	48.045282	60.791993	55.849439	44.653585	48.868863	70.107623	54.097221	53.192329	52.897855	47.392671	50.652588	-3.071095	9.675616	4.733062	-6.462792	-2.247514	18.991246	2.980844	2.075952	1.781478	-3.723706	-0.463788999999998	54.986874	52.31092	3.870497	1.194543
16	IV	6	5	30	48.590262	43.550425	65.044794	50.027735	37.987921	41.019875	64.727605	49.352403	53.530114	47.369138	38.962284	50.071356	-5.03983700000001	16.454532	1.437473	-10.602341	-7.570387	16.137343	0.762141	4.93985199999999	-1.221124	-9.62797800000001	1.481094	56.733334	52.305828	8.143072	3.715566
16	IV	7	1	31	52.034956	55.342459	66.316506	48.958736	41.412297	47.725846	64.011048	50.131512	61.192974	60.899687	47.443219	48.905438	3.307503	14.28155	-3.07622	-10.622659	-4.30911	11.976092	-1.903444	9.158018	8.864731	-4.591737	-3.129518	63.421512	64.089924	11.386556	12.054968
16	IV	7	2	32	52.122997	50.582873	68.262112	54.456469	42.809592	48.712226	65.708972	49.18105	63.417124	59.068497	45.618891	51.926724	-1.540124	16.139115	2.333472	-9.313405	-3.410771	13.585975	-2.941947	11.294127	6.9455	-6.504106	-0.196272999999998	61.287052	62.394116	9.164055	10.271119
16	IV	7	3	33	54.760985	54.998012	72.365743	58.547066	45.266709	54.380814	68.682723	50.55804	67.102387	67.181348	51.778559	55.974022	0.237027000000005	17.604758	3.786081	-9.494276	-0.380170999999997	13.921738	-4.202945	12.341402	12.420363	-2.982426	1.213037	60.740759	60.589576	5.979774	5.828591
16	IV	7	4	34	55.203799	56.34219	74.258108	60.028121	45.80914	49.045862	66.383103	50.569908	68.808356	63.222667	48.332726	60.20449	1.13839100000001	19.054309	4.824322	-9.394659	-6.157937	11.179304	-4.633891	13.604557	8.018868	-6.871073	5.000691	63.719391	65.736904	8.51559200000001	10.533105
16	IV	7	5	35	56.505042	62.19329	70.599164	62.303034	47.638089	59.675217	69.41223	51.630465	66.208317	68.11434	56.794959	61.371704	5.68824799999999	14.094122	5.79799199999999	-8.866953	3.170175	12.907188	-4.874577	9.70327499999999	11.609298	0.289916999999996	4.866662	62.156474	63.802038	5.651432	7.29699599999999
16	IV	8	1	36	53.090464	49.601135	67.798716	56.616886	42.613751	42.879956	66.637508	53.75275	59.307673	57.85699	42.674399	54.869927	-3.489329	14.708252	3.526422	-10.476713	-10.210508	13.547044	0.662286000000002	6.217209	4.76652600000001	-10.416065	1.779463	62.977345	60.704943	9.886881	7.614479
16	IV	8	2	37	51.361666	46.833261	62.863692	49.241575	35.959712	45.464003	65.051084	51.974396	60.791015	56.911092	41.249981	49.191851	-4.528405	11.502026	-2.120091	-15.401954	-5.897663	13.689418	0.612729999999999	9.429349	5.549426	-10.111685	-2.169815	56.374098	55.468325	5.012432	4.106659
16	IV	8	3	38	56.839672	56.853459	68.792915	56.672612	44.503703	54.073413	71.564444	54.530577	66.438954	67.241365	48.267908	58.940622	0.0137870000000007	11.953243	-0.167059999999999	-12.335969	-2.766259	14.724772	-2.309095	9.599282	10.401693	-8.571764	2.10095	64.075041	63.706748	7.235369	6.867076
16	IV	8	4	39	55.806415	56.034194	65.781179	59.216215	48.00107	55.929467	70.996999	53.934138	63.260089	67.397875	55.257632	57.206693	0.227778999999998	9.97476399999999	3.4098	-7.805345	0.123052000000001	15.190584	-1.872277	7.453674	11.59146	-0.548783	1.400278	58.854768	62.314574	3.048353	6.508159
16	IV	8	5	40	49.035935	46.93227	60.631897	51.248147	36.390058	42.460957	65.912353	49.0387	53.493998	56.076621	39.638045	50.947585	-2.103665	11.595962	2.212212	-12.645877	-6.574978	16.876418	0.00276499999999658	4.458063	7.040686	-9.39789	1.91164999999999	57.055416	57.974898	8.019481	8.938963
16	NB	1	1	1	56.643281	49.268271	82.816928	48.639911	38.801566	47.022257	72.823602	55.696073	68.303144	64.689887	40.538907	53.478593	-7.37501	26.173647	-8.00337	-17.841715	-9.621024	16.180321	-0.947208000000003	11.659863	8.046606	-16.104374	-3.16468800000001	66.005653	65.488755	9.36237199999999	8.845474
16	NB	1	2	2	54.032505	43.300993	71.262567	48.398019	38.826897	42.461341	76.145226	55.068758	62.205188	60.215225	41.572275	52.174786	-10.731512	17.230062	-5.634486	-15.205608	-11.571164	22.112721	1.036253	8.172683	6.18272	-12.46023	-1.857719	63.277593	63.790316	9.245088	9.757811
16	NB	1	3	3	50.57214	45.321429	71.029925	44.528807	40.310882	43.627063	65.249473	48.175768	62.726822	61.670557	40.281649	48.114031	-5.250711	20.457785	-6.043333	-10.261258	-6.945077	14.677333	-2.396372	12.154682	11.098417	-10.290491	-2.458109	58.749875	60.19028	8.17773500000001	9.61814
16	NB	1	4	4	56.494007	43.610019	79.567225	57.885998	44.035607	41.391669	74.633461	59.11931	60.928813	57.419056	38.989177	52.206157	-12.883988	23.073218	1.391991	-12.4584	-15.102338	18.139454	2.625303	4.43480599999999	0.925048999999994	-17.50483	-4.28785000000001	65.229481	63.838867	8.735474	7.34486
16	NB	1	5	5	53.792631	46.182641	77.736916	52.717023	40.523371	42.837252	71.078253	56.294617	60.868141	58.893723	41.514858	51.2778	-7.60999	23.944285	-1.075608	-13.26926	-10.955379	17.285622	2.501986	7.07551	5.101092	-12.277773	-2.514831	63.76595	61.320321	9.973319	7.52769
16	NB	2	1	6	55.520074	55.165112	73.772911	53.083953	42.912291	48.756029	70.027023	55.607947	72.179142	69.116317	44.980742	57.213382	-0.354962	18.252837	-2.436121	-12.607783	-6.764045	14.506949	0.0878730000000019	16.659068	13.596243	-10.539332	1.693308	65.774508	65.812436	10.254434	10.292362
16	NB	2	2	7	54.838122	54.062051	72.556227	60.362872	44.599031	49.188434	72.103064	57.486637	64.99088	69.188636	45.110246	61.848884	-0.776071000000002	17.718105	5.52475	-10.239091	-5.649688	17.264942	2.648515	10.152758	14.350514	-9.727876	7.010762	62.642582	64.717394	7.80446	9.879272
16	NB	2	3	8	51.899198	46.328588	70.63784	52.751729	38.386883	41.160574	72.65599	58.281607	57.694506	58.518701	41.636832	52.638297	-5.57060999999999	18.738642	0.852530999999999	-13.512315	-10.738624	20.756792	6.382409	5.795308	6.619503	-10.262366	0.739099000000003	59.666054	57.489884	7.766856	5.59068600000001
16	NB	2	4	9	54.068305	44.499398	73.235927	51.178374	38.6125	39.559128	74.604879	57.583719	60.76343	57.298748	37.694151	54.574673	-9.568907	19.167622	-2.889931	-15.455805	-14.509177	20.536574	3.515414	6.695125	3.230443	-16.374154	0.506367999999995	58.481062	57.441869	4.412757	3.37356399999999
16	NB	2	5	10	53.443728	46.793784	64.361664	41.961394	34.234625	40.34199	74.636176	60.257813	57.468817	57.532118	36.864521	51.497842	-6.649944	10.917936	-11.482334	-19.209103	-13.101738	21.192448	6.814085	4.025089	4.08839	-16.579207	-1.945886	56.690052	55.455613	3.246324	2.011885
16	NB	3	1	11	49.650251	37.539607	72.429159	45.794391	36.191136	39.060599	67.863949	49.951675	54.777569	49.651179	37.14479	44.593673	-12.110644	22.778908	-3.85586	-13.459115	-10.589652	18.213698	0.301424000000004	5.127318	0.000928000000001816	-12.505461	-5.05657799999999	55.380091	52.673188	5.72984	3.02293700000001
16	NB	3	2	12	45.494543	37.850011	66.290106	44.220283	33.80828	35.728995	62.677363	47.058341	47.388334	43.800581	34.883381	42.625771	-7.644532	20.795563	-1.27426	-11.686263	-9.765548	17.18282	1.563798	1.893791	-1.693962	-10.611162	-2.868772	55.160044	52.196674	9.665501	6.702131
16	NB	3	3	13	50.63412	49.416979	72.446949	48.987629	38.461336	46.773651	68.013468	48.576485	60.603743	57.800886	43.352993	50.392066	-1.21714100000001	21.812829	-1.646491	-12.172784	-3.860469	17.379348	-2.057635	9.969623	7.166766	-7.28112700000001	-0.242054000000003	58.114526	57.818644	7.480406	7.184524
16	NB	3	4	14	47.776157	45.031826	68.387077	49.575308	39.362179	43.234437	63.102873	46.726954	54.006457	52.58124	41.8643	48.03442	-2.744331	20.61092	1.799151	-8.413978	-4.54172	15.326716	-1.049203	6.2303	4.805083	-5.911857	0.258262999999999	56.49847	54.15833	8.722313	6.382173
16	NB	3	5	15	51.073151	40.966226	73.27231	54.485781	38.090459	41.287965	73.156206	51.972951	54.645653	51.367085	38.498654	46.930176	-10.106925	22.199159	3.41263	-12.982692	-9.785186	22.083055	0.899799999999999	3.572502	0.293934	-12.574497	-4.142975	58.134099	55.159645	7.060948	4.08649399999999
16	NB	4	1	16	50.335344	46.6972	65.384001	55.910188	40.298555	46.347486	66.412742	49.310254	58.547502	52.428607	43.447544	47.851739	-3.638144	15.048657	5.574844	-10.036789	-3.987858	16.077398	-1.02509	8.212158	2.093263	-6.8878	-2.483605	61.176853	60.075917	10.841509	9.740573
16	NB	4	2	17	46.447797	40.167494	63.937647	44.957865	35.345443	36.342575	62.949356	48.854464	47.400866	43.655003	34.217039	42.447522	-6.280303	17.48985	-1.489932	-11.102354	-10.105222	16.501559	2.406667	0.953068999999999	-2.792794	-12.230758	-4.000275	57.191285	56.576696	10.743488	10.128899
16	NB	4	3	18	50.227715	40.604284	69.041179	50.832079	38.031079	36.887034	69.401701	50.278576	55.075955	55.240115	37.18048	44.758786	-9.623431	18.813464	0.604363999999997	-12.196636	-13.340681	19.173986	0.0508609999999976	4.84824	5.0124	-13.047235	-5.468929	59.709286	57.995046	9.481571	7.767331
16	NB	4	4	19	49.731244	47.300707	65.625745	50.830734	39.687902	46.635488	64.589396	49.055093	60.896525	60.086476	42.899364	49.006537	-2.43053699999999	15.894501	1.09949	-10.043342	-3.09575599999999	14.858152	-0.676150999999997	11.165281	10.355232	-6.83188	-0.724706999999995	59.563916	60.262187	9.832672	10.530943
16	NB	4	5	20	49.406855	40.112233	72.84291	45.100997	34.081304	36.59137	63.777739	49.546873	52.467672	50.620486	37.687678	43.18033	-9.294622	23.436055	-4.305858	-15.325551	-12.815485	14.370884	0.140017999999998	3.060817	1.213631	-11.719177	-6.226525	58.370429	55.186014	8.963574	5.779159
16	NB	5	1	21	48.084391	45.507389	65.849137	53.652015	39.889109	39.229185	62.221938	49.579517	53.403186	50.833082	35.236377	48.424754	-2.57700199999999	17.764746	5.567624	-8.195282	-8.855206	14.137547	1.49512600000001	5.318795	2.748691	-12.848014	0.340363000000004	58.893291	59.355605	10.8089	11.271214
16	NB	5	2	22	55.860016	48.160305	73.921045	58.124521	44.473407	45.342182	76.285373	61.3473	62.393617	55.13111	44.563284	55.584151	-7.699711	18.061029	2.264505	-11.386609	-10.517834	20.425357	5.487284	6.533601	-0.728906000000002	-11.296732	-0.275865000000003	61.816212	63.315198	5.956196	7.455182
16	NB	5	3	23	58.337822	52.902095	78.884822	56.47583	40.872852	46.453643	81.344104	63.641884	62.454476	65.722333	43.706369	58.771663	-5.435727	20.547	-1.861992	-17.46497	-11.884179	23.006282	5.30406199999999	4.116654	7.384511	-14.631453	0.433840999999994	67.087612	66.334977	8.74978999999999	7.99715499999999
16	NB	5	4	24	55.248684	51.25132	69.804371	52.898599	40.805576	44.011069	74.399647	60.429309	63.14636	60.81547	40.552685	55.30617	-3.997364	14.555687	-2.350085	-14.443108	-11.237615	19.150963	5.18062500000001	7.897676	5.566786	-14.695999	0.0574860000000044	64.180325	63.393964	8.93164100000001	8.14528
16	NB	5	5	25	56.792086	49.226034	72.26183	54.764471	41.102716	47.130384	78.08595	62.52972	63.787055	64.238721	45.082687	52.089463	-7.566052	15.469744	-2.027615	-15.68937	-9.661702	21.293864	5.737634	6.994969	7.446635	-11.709399	-4.702623	63.658113	65.023915	6.866027	8.231829
16	NB	6	1	26	48.242792	41.463524	68.860224	45.762309	36.408162	41.387567	64.842337	48.803388	53.72667	48.293105	40.613945	42.57911	-6.779268	20.617432	-2.480483	-11.83463	-6.855225	16.599545	0.560595999999997	5.483878	0.0503129999999956	-7.628847	-5.663682	57.272631	54.434788	9.029839	6.191996
16	NB	6	2	27	49.805764	41.144619	75.094629	49.201208	37.125268	38.889929	64.855886	47.438762	58.336436	53.974353	38.95713	44.807553	-8.661145	25.288865	-0.604556000000002	-12.680496	-10.915835	15.050122	-2.36700200000001	8.530672	4.168589	-10.848634	-4.998211	59.321501	57.394922	9.51573699999999	7.589158
16	NB	6	3	28	49.510133	53.547993	73.467577	59.665487	44.106063	51.900507	66.594528	47.521811	59.757054	61.334975	49.58396	53.112901	4.03785999999999	23.957444	10.155354	-5.40407	2.39037399999999	17.084395	-1.988322	10.246921	11.824842	0.0738269999999943	3.602768	58.179965	57.470629	8.669832	7.960496
16	NB	6	4	29	50.286064	49.251227	70.01356	55.88416	44.437413	51.487752	67.805109	50.804297	59.574452	56.670295	47.972694	52.568935	-1.034837	19.727496	5.598096	-5.848651	1.201688	17.519045	0.518232999999995	9.288388	6.384231	-2.31337000000001	2.282871	59.838802	58.195087	9.552738	7.909023
16	NB	6	5	30	47.222356	41.860309	61.343961	42.383128	35.291914	42.594636	60.690979	49.601801	51.118981	47.556081	38.340688	42.742695	-5.362047	14.121605	-4.839228	-11.930442	-4.62772	13.468623	2.379445	3.896625	0.333725000000001	-8.881668	-4.479661	53.80697	51.446041	6.584614	4.223685
16	NB	7	1	31	51.203495	44.207732	69.656273	53.160509	39.344635	46.038277	69.211714	49.180716	59.355141	56.730357	42.529904	51.106868	-6.995763	18.452778	1.957014	-11.85886	-5.165218	18.008219	-2.022779	8.15164600000001	5.526862	-8.67359099999999	-0.096626999999998	58.843103	59.755998	7.639608	8.552503
16	NB	7	2	32	49.513744	43.283582	70.000993	54.574474	42.235475	45.199608	67.869889	48.558324	59.0273	52.749567	41.957569	46.891101	-6.230162	20.487249	5.06073	-7.278269	-4.314136	18.356145	-0.955420000000004	9.51355599999999	3.235823	-7.556175	-2.622643	60.997925	60.759854	11.484181	11.24611
16	NB	7	3	33	47.710269	43.742402	67.911951	55.730151	42.297527	47.339803	63.750814	44.44631	57.693873	54.905326	44.090555	43.78268	-3.967867	20.201682	8.019882	-5.41274199999999	-0.370465999999993	16.040545	-3.263959	9.98360400000001	7.19505700000001	-3.61971399999999	-3.927589	56.002925	57.560905	8.292656	9.850636
16	NB	7	4	34	45.571221	39.862133	61.227579	43.752804	35.177359	35.740626	59.497774	48.274299	50.228303	44.988123	34.717691	44.526277	-5.709088	15.656358	-1.818417	-10.393862	-9.830595	13.926553	2.703078	4.657082	-0.583098	-10.85353	-1.044944	54.083015	53.640744	8.511794	8.069523
16	NB	7	5	35	50.759745	46.306174	76.732062	52.353829	39.456884	46.049611	66.249496	47.234923	58.377029	53.778426	41.702818	49.717431	-4.453571	25.972317	1.594084	-11.302861	-4.710134	15.489751	-3.524822	7.617284	3.018681	-9.056927	-1.042314	64.832705	60.514436	14.07296	9.754691
16	NB	8	1	36	47.99298	46.729022	70.604722	46.188802	36.892175	41.664567	63.508063	45.466922	56.307073	50.632704	38.570213	45.539334	-1.263958	22.611742	-1.804178	-11.100805	-6.328413	15.515083	-2.52605800000001	8.314093	2.63972399999999	-9.422767	-2.45364600000001	60.671482	58.060553	12.678502	10.067573
16	NB	8	2	37	52.152199	50.664378	77.522619	55.297604	43.892403	46.336869	68.156986	47.204456	58.352997	56.629192	43.537204	53.161604	-1.487821	25.37042	3.145405	-8.259796	-5.81533	16.004787	-4.947743	6.200798	4.476993	-8.614995	1.00940499999999	65.354839	62.420719	13.20264	10.26852
16	NB	8	3	38	46.930748	43.9264	65.08472	47.944776	38.399966	39.323313	63.037113	45.8328	51.293461	49.270228	37.198847	45.621771	-3.004348	18.153972	1.014028	-8.530782	-7.607435	16.106365	-1.097948	4.362713	2.33948	-9.731901	-1.308977	58.0836	58.150111	11.152852	11.219363
16	NB	8	4	39	47.344037	42.467047	64.617906	56.000519	41.280461	42.080579	64.253592	47.547502	53.09503	50.864037	40.918022	45.808064	-4.87699	17.273869	8.656482	-6.063576	-5.263458	16.909555	0.203465000000001	5.750993	3.52	-6.426015	-1.535973	57.844467	58.5363	10.50043	11.192263
16	NB	8	5	40	49.404926	44.191528	72.746886	46.847161	37.833343	41.129958	65.927424	45.399448	54.008052	51.007756	38.874411	49.503788	-5.21339800000001	23.34196	-2.557765	-11.571583	-8.274968	16.522498	-4.005478	4.603126	1.60283	-10.530515	0.0988619999999969	58.252259	57.210013	8.847333	7.80508699999999
16	PL	1	1	1	51.223103	54.856937	69.828886	52.470506	42.840986	54.590706	61.244606	47.638758	68.632871	64.727195	52.757326	51.253835	3.633834	18.605783	1.247403	-8.382117	3.367603	10.021503	-3.584345	17.409768	13.504092	1.534223	0.0307320000000004	65.727915	67.943483	14.504812	16.72038
16	PL	1	2	2	57.132222	48.509164	76.223932	56.517984	43.513443	49.120302	74.776513	54.916586	68.656628	62.479066	48.817653	51.675052	-8.623058	19.09171	-0.614238	-13.618779	-8.01192	17.644291	-2.215636	11.524406	5.346844	-8.314569	-5.45717	72.446774	74.160308	15.314552	17.028086
16	PL	1	3	3	52.209659	54.749688	67.371576	56.211214	43.197207	51.328749	63.930754	48.09469	65.252134	63.234616	47.557953	51.848224	2.540029	15.161917	4.001555	-9.012452	-0.88091	11.721095	-4.114969	13.042475	11.024957	-4.651706	-0.361435	66.100459	71.272588	13.8908	19.062929
16	PL	1	4	4	57.927546	57.305044	74.364539	67.994401	47.005116	51.956558	70.593418	55.971611	69.444447	68.341774	51.677235	57.738439	-0.622501999999997	16.436993	10.066855	-10.92243	-5.970988	12.665872	-1.955935	11.516901	10.414228	-6.250311	-0.189107	67.424679	70.260071	9.497133	12.332525
16	PL	1	5	5	52.388125	54.493092	71.146751	62.374138	47.12263	51.916629	62.375677	47.810665	69.291976	65.890463	49.054446	55.239725	2.10496699999999	18.758626	9.986013	-5.265495	-0.471496000000002	9.987552	-4.57746	16.903851	13.502338	-3.333679	2.8516	61.570677	67.990075	9.182552	15.60195
16	PL	2	1	6	52.567877	54.958044	69.75641	60.496966	47.854302	54.647444	65.418229	52.010992	69.581284	62.026756	49.743144	49.465018	2.390167	17.188533	7.929089	-4.71357500000001	2.079567	12.850352	-0.556885000000001	17.013407	9.458879	-2.824733	-3.102859	66.428562	72.701818	13.860685	20.133941
16	PL	2	2	7	55.990558	51.59407	76.832781	57.531914	42.272479	48.203053	69.761353	56.257454	67.060847	63.728811	42.870532	55.341931	-4.396488	20.842223	1.541356	-13.718079	-7.787505	13.770795	0.266896000000003	11.070289	7.738253	-13.120026	-0.648626999999998	66.249625	70.434291	10.259067	14.443733
16	PL	2	3	8	55.207553	46.550388	74.734272	53.677885	41.17641	43.341814	68.023326	55.482679	60.986194	59.367259	39.501466	51.737457	-8.657165	19.526719	-1.52966799999999	-14.031143	-11.865739	12.815773	0.275126	5.778641	4.159706	-15.706087	-3.470096	69.777919	71.454573	14.570366	16.24702
16	PL	2	4	9	55.841824	52.714908	73.274926	54.268905	40.987754	47.322325	72.789212	59.363888	62.233473	64.110768	46.05567	54.605811	-3.126916	17.433102	-1.57291900000001	-14.85407	-8.519499	16.947388	3.522064	6.39164899999999	8.26894399999999	-9.786154	-1.236013	72.887142	72.909979	17.045318	17.068155
16	PL	2	5	10	55.640839	47.310404	69.212207	60.184601	47.063268	46.771268	70.998842	60.130787	60.884901	59.275628	45.364018	54.622369	-8.330435	13.571368	4.543762	-8.577571	-8.869571	15.358003	4.489948	5.244062	3.634789	-10.276821	-1.01847	61.193997	64.891153	5.553158	9.250314
16	PL	3	1	11	59.431975	52.78422	83.156002	61.704698	47.009311	53.882104	75.298311	57.07025	72.947492	70.750696	49.621699	53.122109	-6.647755	23.724027	2.272723	-12.422664	-5.549871	15.866336	-2.361725	13.515517	11.318721	-9.810276	-6.309866	73.218591	75.639172	13.786616	16.207197
16	PL	3	2	12	55.147824	57.012185	81.049001	63.994501	47.342672	53.865932	69.296522	51.350436	76.126989	68.958501	50.282171	52.746795	1.864361	25.901177	8.846677	-7.805152	-1.281892	14.148698	-3.797388	20.979165	13.810677	-4.865653	-2.401029	73.59426	75.632284	18.446436	20.48446
16	PL	3	3	13	55.700323	48.513279	77.859277	58.082227	47.07087	51.688151	72.652172	50.616503	64.745537	60.107494	48.800203	50.469881	-7.187044	22.158954	2.38190400000001	-8.629453	-4.012172	16.951849	-5.08382	9.045214	4.40717100000001	-6.90011999999999	-5.230442	72.519144	74.266418	16.818821	18.566095
16	PL	3	4	14	56.377367	51.950423	83.043331	56.524097	44.378241	51.560051	69.780789	51.467253	71.871043	64.260083	49.163366	50.593095	-4.426944	26.665964	0.146729999999998	-11.999126	-4.817316	13.403422	-4.910114	15.493676	7.88271599999999	-7.214001	-5.784272	76.65534	76.768015	20.277973	20.390648
16	PL	3	5	15	56.438756	58.483645	81.897911	64.525475	49.947864	56.318655	72.814812	51.817685	71.244745	69.002447	52.043928	58.133105	2.044889	25.459155	8.086719	-6.490892	-0.120100999999998	16.376056	-4.621071	14.805989	12.563691	-4.394828	1.694349	73.150171	74.943357	16.711415	18.504601
16	PL	4	1	16	57.942202	49.092421	91.862552	59.049443	44.066793	46.161648	69.447941	53.513952	69.313845	66.047115	46.950311	53.741556	-8.849781	33.92035	1.10724099999999	-13.875409	-11.780554	11.505739	-4.42825	11.371643	8.104913	-10.991891	-4.200646	70.726013	71.312591	12.783811	13.370389
16	PL	4	2	17	59.429522	50.913133	80.903424	55.694797	43.061372	47.028972	75.606405	59.549623	65.669205	66.735771	46.215562	53.67437	-8.516389	21.473902	-3.734725	-16.36815	-12.40055	16.176883	0.120100999999998	6.23968300000001	7.306249	-13.21396	-5.755152	75.708998	77.306672	16.279476	17.87715
16	PL	4	3	18	53.760432	50.413841	68.693784	50.089872	39.275448	46.338905	68.026003	58.706202	66.528136	62.721817	43.759237	50.620226	-3.346591	14.933352	-3.67056	-14.484984	-7.421527	14.265571	4.94577	12.767704	8.961385	-10.001195	-3.140206	63.267642	66.737398	9.50721	12.976966
16	PL	4	4	19	55.248577	56.517833	64.448326	62.351276	47.058057	54.620339	74.176531	56.493422	67.4286	63.262474	51.826444	59.190826	1.26925600000001	9.199749	7.102699	-8.19052	-0.628237999999996	18.927954	1.24484500000001	12.180023	8.013897	-3.422133	3.942249	60.609993	67.725408	5.36141600000001	12.476831
16	PL	4	5	20	51.20479	59.869519	67.029748	55.806812	45.117172	54.667549	65.410498	50.392985	70.305169	71.836119	51.210422	53.911137	8.66472899999999	15.824958	4.602022	-6.08761800000001	3.462759	14.205708	-0.811805	19.100379	20.631329	0.00563199999999853	2.70634699999999	58.683678	63.142328	7.478888	11.937538
16	PL	5	1	21	59.6325	63.00431	73.544267	63.734857	48.469261	55.867901	75.259757	57.958176	65.301625	69.483584	56.786428	59.503795	3.37181	13.911767	4.102357	-11.163239	-3.764599	15.627257	-1.674324	5.669125	9.85108399999999	-2.846072	-0.128705000000004	69.72552	73.17842	10.09302	13.54592
16	PL	5	2	22	54.398106	48.33129	66.449478	52.623696	41.689273	48.026708	71.964217	56.691135	60.522251	57.88731	44.111129	50.396149	-6.066816	12.051372	-1.77441	-12.708833	-6.371398	17.566111	2.293029	6.124145	3.489204	-10.286977	-4.001957	62.800382	65.808026	8.402276	11.40992
16	PL	5	3	23	59.899735	58.927172	73.7409	59.032575	46.489815	54.670321	76.425565	59.969856	72.959037	72.456283	51.274272	61.155558	-0.972563000000001	13.841165	-0.867159999999998	-13.40992	-5.229414	16.52583	0.0701210000000003	13.059302	12.556548	-8.625463	1.255823	69.269078	73.864001	9.36934299999999	13.964266
16	PL	5	4	24	53.916902	57.493433	68.896797	55.222407	42.858715	48.874354	69.874865	54.429974	61.923538	64.726657	52.321629	56.529117	3.576531	14.979895	1.305505	-11.058187	-5.042548	15.957963	0.513072000000001	8.006636	10.809755	-1.595273	2.612215	64.012614	66.974914	10.095712	13.058012
16	PL	5	5	25	54.956346	53.774179	74.233087	50.161024	40.250394	47.898799	68.287228	56.070558	62.317493	63.435178	45.616584	54.925336	-1.18216700000001	19.276741	-4.79532200000001	-14.705952	-7.05754700000001	13.330882	1.11421199999999	7.361147	8.478832	-9.339762	-0.031010000000002	67.632545	65.680348	12.676199	10.724002
16	PL	6	1	26	55.945463	52.236365	69.881812	56.212505	43.771805	48.738071	73.129273	58.307294	61.379478	63.094546	48.843915	51.230909	-3.709098	13.936349	0.267042000000004	-12.173658	-7.207392	17.18381	2.361831	5.434015	7.149083	-7.10154799999999	-4.714554	65.167044	66.740526	9.22158100000001	10.795063
16	PL	6	2	27	49.560392	56.275234	60.431492	52.113872	41.001543	53.054324	63.280072	49.613594	60.790987	59.464113	50.386736	51.55543	6.714842	10.8711	2.55348	-8.558849	3.493932	13.71968	0.0532019999999989	11.230595	9.903721	0.826343999999999	1.995038	56.573935	61.817816	7.013543	12.257424
16	PL	6	3	28	54.17446	53.218017	69.762026	58.081577	42.803333	48.431853	69.75569	54.876722	68.041882	67.166241	46.404853	54.08002	-0.956443	15.587566	3.907117	-11.371127	-5.74260700000001	15.58123	0.702261999999997	13.867422	12.991781	-7.769607	-0.0944400000000059	62.004874	67.403317	7.830414	13.228857
16	PL	6	4	29	50.32604	56.075928	64.776939	64.406521	47.849345	55.501456	64.632244	51.879435	66.472731	70.916735	55.658566	51.903139	5.749888	14.450899	14.080481	-2.476695	5.175416	14.306204	1.553395	16.146691	20.590695	5.332526	1.577099	61.690539	62.79081	11.364499	12.46477
16	PL	6	5	30	56.555632	53.632746	69.384921	58.375877	47.282375	48.3017	74.282442	60.508157	67.585315	67.724945	46.066007	55.039505	-2.92288600000001	12.829289	1.820245	-9.273257	-8.25393200000001	17.72681	3.95252499999999	11.029683	11.169313	-10.489625	-1.516127	66.480165	70.687093	9.924533	14.131461
16	PL	7	1	31	55.0364	50.105668	75.2181	56.769963	45.021917	51.130857	72.300706	53.223441	67.712609	62.650274	48.998219	52.920654	-4.930732	20.1817	1.733563	-10.014483	-3.905543	17.264306	-1.812959	12.676209	7.613874	-6.038181	-2.115746	70.010636	74.719655	14.974236	19.683255
16	PL	7	2	32	52.600809	45.433642	74.661367	53.725165	41.817023	45.123846	66.302982	52.069802	60.985694	57.734755	44.117535	46.632057	-7.167167	22.060558	1.124356	-10.783786	-7.476963	13.702173	-0.531006999999995	8.384885	5.133946	-8.483274	-5.96875199999999	67.672592	69.659114	15.071783	17.058305
16	PL	7	3	33	53.133479	50.065473	75.402011	56.865751	43.499081	47.063595	67.80499	50.623566	65.497636	61.490143	45.865118	49.054628	-3.068006	22.268532	3.732272	-9.634398	-6.069884	14.671511	-2.509913	12.364157	8.356664	-7.268361	-4.078851	69.67102	73.297781	16.537541	20.164302
16	PL	7	4	34	54.584606	51.479452	77.150921	56.447345	43.248353	50.690118	70.05533	53.057531	73.850279	66.566134	43.006229	49.001374	-3.105154	22.566315	1.862739	-11.336253	-3.894488	15.470724	-1.527075	19.265673	11.981528	-11.578377	-5.583232	69.991709	74.623727	15.407103	20.039121
16	PL	7	5	35	55.32926	45.301399	81.68752	55.307796	41.237927	44.465697	70.307302	51.468792	63.66959	57.056253	42.632857	51.007022	-10.027861	26.35826	-0.0214639999999946	-14.091333	-10.863563	14.978042	-3.860468	8.34033	1.726993	-12.696403	-4.322238	67.350962	70.94154	12.021702	15.61228
16	PL	8	1	36	54.799	46.86543	72.069765	49.647324	39.554476	43.015974	68.351071	52.20262	58.880448	60.06948	41.960339	51.951379	-7.93357	17.270765	-5.151676	-15.244524	-11.783026	13.552071	-2.59638	4.081448	5.27048	-12.838661	-2.847621	71.17089	72.932921	16.37189	18.133921
16	PL	8	2	37	54.008134	51.299673	71.406917	56.804697	47.160604	47.643498	69.027743	51.313665	63.124526	59.330263	47.447126	51.354463	-2.708461	17.398783	2.796563	-6.84753	-6.364636	15.019609	-2.694469	9.116392	5.322129	-6.561008	-2.653671	69.326251	71.359972	15.318117	17.351838
16	PL	8	3	38	55.865909	49.2731	76.798286	58.613339	43.776581	47.592552	71.475913	54.322622	66.298528	64.213386	45.33471	52.887576	-6.592809	20.932377	2.74743	-12.089328	-8.273357	15.610004	-1.543287	10.432619	8.347477	-10.531199	-2.978333	71.608466	72.417882	15.742557	16.551973
16	PL	8	4	39	53.610957	51.020478	70.144881	59.48499	47.820105	50.814897	71.050233	52.228768	63.913125	64.832139	50.936337	57.337139	-2.590479	16.533924	5.874033	-5.790852	-2.79606	17.439276	-1.382189	10.302168	11.221182	-2.67462	3.726182	62.827507	65.266669	9.21655	11.655712
16	PL	8	5	40	60.112147	54.419951	84.494318	63.974703	48.714621	52.686282	73.565522	55.575493	73.97127	70.918249	50.323247	57.112319	-5.692196	24.382171	3.862556	-11.397526	-7.425865	13.453375	-4.536654	13.859123	10.806102	-9.7889	-2.999828	72.871842	73.088166	12.759695	12.976019
17	IN	1	1	1	48.007709	44.25674	64.680776	44.717006	34.222691	45.361872	62.461561	50.502095	64.058795	59.452907	41.512028	44.666614	-3.750969	16.673067	-3.290703	-13.785018	-2.645837	14.453852	2.494386	16.051086	11.445198	-6.495681	-3.341095	55.715739	61.807969	7.70803	13.80026
17	IN	1	2	2	47.889134	51.092208	66.007253	57.869985	41.325261	53.669368	62.354589	49.731849	69.972982	62.896284	50.236601	50.221914	3.203074	18.118119	9.980851	-6.563873	5.780234	14.465455	1.842715	22.083848	15.00715	2.347467	2.33278	57.414444	63.138772	9.52531	15.249638
17	IN	1	3	3	48.341727	47.049711	64.919913	52.876696	36.733833	45.188136	64.029763	54.098223	63.122123	61.261384	46.259757	47.609555	-1.292016	16.578186	4.534969	-11.607894	-3.153591	15.688036	5.756496	14.780396	12.919657	-2.08197	-0.732171999999998	56.466695	61.166073	8.124968	12.824346
17	IN	1	4	4	51.772104	50.9576	77.490916	53.73646	39.433657	50.062933	68.288609	53.871574	68.891596	62.849864	47.308726	51.008097	-0.814503999999999	25.718812	1.964356	-12.338447	-1.709171	16.516505	2.09947	17.119492	11.07776	-4.463378	-0.764006999999999	60.178909	64.289543	8.406805	12.517439
17	IN	1	5	5	50.221376	51.33252	67.127199	51.700969	35.783337	49.256077	63.656257	55.40737	67.863816	62.660775	45.325747	49.440885	1.111144	16.905823	1.479593	-14.438039	-0.965299000000002	13.434881	5.185994	17.64244	12.439399	-4.895629	-0.780490999999998	57.78518	64.411809	7.563804	14.190433
17	IN	2	1	6	48.559451	44.311742	66.527918	45.088247	33.508381	43.030149	61.346923	55.558293	62.204018	60.321093	39.609712	45.399905	-4.247709	17.968467	-3.471204	-15.05107	-5.529302	12.787472	6.998842	13.644567	11.761642	-8.949739	-3.15954600000001	56.790191	61.159116	8.23074	12.599665
17	IN	2	2	7	51.709534	48.13922	73.542361	53.238223	36.230875	47.240508	66.352434	58.223097	68.836063	66.53333	43.536239	49.40965	-3.570314	21.832827	1.528689	-15.478659	-4.469026	14.6429	6.513563	17.126529	14.823796	-8.173295	-2.299884	60.850503	65.049518	9.14096900000001	13.339984
17	IN	2	3	8	49.198669	47.900355	69.449824	54.096333	37.344989	46.717808	64.434035	58.236626	63.136194	61.753038	45.28106	47.710624	-1.298314	20.251155	4.897664	-11.85368	-2.480861	15.235366	9.037957	13.937525	12.554369	-3.91760900000001	-1.488045	58.424863	62.072701	9.226194	12.874032
17	IN	2	4	9	49.499021	48.816483	67.052751	53.296276	37.78188	47.534785	64.115123	55.206471	66.36428	63.767258	44.53289	49.841937	-0.682538000000001	17.55373	3.797255	-11.717141	-1.964236	14.616102	5.70745	16.865259	14.268237	-4.966131	0.342916000000002	59.08994	62.230653	9.590919	12.731632
17	IN	2	5	10	46.35925	44.082634	60.54607	48.55746	33.87662	41.776448	61.767227	54.868121	57.010546	56.158067	38.760989	45.791551	-2.276616	14.18682	2.19821	-12.48263	-4.582802	15.407977	8.508871	10.651296	9.798817	-7.598261	-0.567699000000005	55.113256	57.530952	8.754006	11.171702
17	IN	3	1	11	48.97263	48.125416	62.61345	49.052671	35.987306	44.086039	67.549621	57.97521	64.575151	62.468895	41.825503	48.387407	-0.847214000000001	13.64082	0.0800409999999943	-12.985324	-4.886591	18.576991	9.00257999999999	15.602521	13.496265	-7.147127	-0.585222999999999	60.017634	65.050524	11.045004	16.077894
17	IN	3	2	12	46.745101	43.725783	61.076134	45.459796	34.668584	45.233971	63.172318	54.670608	66.505305	63.269121	39.639428	45.355199	-3.019318	14.331033	-1.285305	-12.076517	-1.51113	16.427217	7.925507	19.760204	16.52402	-7.105673	-1.389902	58.040344	64.225731	11.295243	17.48063
17	IN	3	3	13	46.58257	46.150358	60.785163	52.057057	36.647418	45.530304	63.49305	55.103436	60.143262	60.654269	40.509337	49.037821	-0.432212	14.202593	5.474487	-9.935152	-1.052266	16.91048	8.52086600000001	13.560692	14.071699	-6.07323299999999	2.455251	58.125325	62.771346	11.542755	16.188776
17	IN	3	4	14	46.043119	50.05767	62.498582	52.117868	38.349086	48.116429	60.059337	50.918231	65.048469	62.899399	45.831285	49.55176	4.014551	16.455463	6.074749	-7.694033	2.07331	14.016218	4.875112	19.00535	16.85628	-0.211833999999996	3.508641	55.421286	58.500295	9.378167	12.457176
17	IN	3	5	15	45.21856	43.647115	57.287495	47.091879	35.906275	43.893769	59.768059	53.107173	59.577814	59.061632	41.25197	45.978698	-1.571445	12.068935	1.873319	-9.312285	-1.324791	14.549499	7.88861300000001	14.359254	13.843072	-3.96659	0.760138000000005	55.07144	60.062031	9.85288000000001	14.843471
17	IN	4	1	16	44.489458	46.520339	61.326198	53.388681	36.870575	43.72171	58.952588	51.470671	60.57242	59.315121	41.846424	48.115335	2.030881	16.83674	8.899223	-7.618883	-0.767747999999997	14.46313	6.981213	16.082962	14.825663	-2.643034	3.625877	54.610207	57.606509	10.120749	13.117051
17	IN	4	2	17	46.281423	48.169939	58.585898	52.410344	36.957753	46.89466	64.233293	55.354907	61.976723	58.286473	43.872543	48.377269	1.888516	12.304475	6.12892100000001	-9.32367	0.613237000000005	17.95187	9.073484	15.6953	12.00505	-2.40888	2.095846	53.63485	57.871219	7.353427	11.589796
17	IN	4	3	18	49.834222	49.466565	68.678212	56.212311	39.441795	47.729378	65.275862	55.817382	66.851388	62.011786	45.823412	49.688014	-0.367656999999994	18.84399	6.378089	-10.392427	-2.104844	15.44164	5.98316000000001	17.017166	12.177564	-4.01081	-0.146207999999994	56.739937	60.691766	6.905715	10.857544
17	IN	4	4	19	46.933591	49.996228	65.337627	56.089924	36.255468	46.581328	62.411407	52.38883	65.089777	63.120946	43.110396	51.437237	3.062637	18.404036	9.156333	-10.678123	-0.352263000000001	15.477816	5.455239	18.156186	16.187355	-3.823195	4.503646	59.042253	61.030146	12.108662	14.096555
17	IN	4	5	20	49.20166	53.8632	66.674826	53.953425	39.540059	51.973126	61.714547	51.89169	68.677715	66.247497	49.050185	51.328465	4.66154	17.473166	4.75176500000001	-9.661601	2.771466	12.512887	2.69003	19.476055	17.045837	-0.151474999999998	2.126805	57.947036	63.005912	8.745376	13.804252
17	IN	5	1	21	45.33557	43.532711	59.771736	46.756359	34.152224	40.511739	63.534055	51.021177	56.699768	55.045233	39.487795	44.903303	-1.802859	14.436166	1.42078900000001	-11.183346	-4.823831	18.198485	5.685607	11.364198	9.70966300000001	-5.847775	-0.432266999999996	54.235185	57.534039	8.899615	12.198469
17	IN	5	2	22	44.582386	45.767229	56.38635	47.982019	36.361777	43.90167	62.394967	50.670459	53.393325	51.620965	44.946618	43.638461	1.184843	11.803964	3.399633	-8.220609	-0.680715999999997	17.812581	6.088073	8.810939	7.038579	0.364232000000001	-0.943925	52.127726	55.333155	7.54534	10.750769
17	IN	5	3	23	45.985166	47.425875	60.677042	52.989301	37.053213	46.404229	63.639423	50.806856	63.072187	58.849489	42.520176	48.03647	1.440709	14.691876	7.004135	-8.931953	0.419063000000001	17.654257	4.82169	17.087021	12.864323	-3.46499	2.051304	55.178929	60.891921	9.193763	14.906755
17	IN	5	4	24	44.723494	46.82414	60.869468	53.06925	36.792664	44.664786	58.874183	46.58743	60.153671	60.174323	42.358625	46.486134	2.100646	16.145974	8.34575599999999	-7.93083	-0.0587080000000029	14.150689	1.863936	15.430177	15.450829	-2.364869	1.76264	56.749529	58.262147	12.026035	13.538653
17	IN	5	5	25	48.195325	42.930383	66.243822	48.350734	34.009143	41.220093	64.498632	52.326514	59.314817	58.365285	39.661512	44.564093	-5.264942	18.048497	0.155409000000006	-14.186182	-6.975232	16.303307	4.13118900000001	11.119492	10.16996	-8.53381299999999	-3.631232	56.642341	59.738479	8.447016	11.543154
17	IN	6	1	26	47.854559	50.719542	64.631897	53.426143	38.870148	48.71735	62.688157	47.498126	67.678566	64.428787	47.658858	49.562562	2.864983	16.777338	5.571584	-8.984411	0.862791000000001	14.833598	-0.356433000000003	19.824007	16.574228	-0.195701	1.708003	54.938519	59.413092	7.08396	11.558533
17	IN	6	2	27	45.114697	46.96763	61.549012	51.696178	36.169836	46.273978	59.343677	44.947963	57.698682	56.181015	45.768442	45.518042	1.852933	16.434315	6.581481	-8.944861	1.159281	14.22898	-0.166733999999998	12.583985	11.066318	0.653745000000001	0.403345000000002	54.943151	58.764253	9.828454	13.649556
17	IN	6	3	28	49.000574	51.969884	72.801665	60.476756	42.512614	53.36913	61.108571	48.67668	67.428525	63.708417	49.716389	50.121207	2.96931	23.801091	11.476182	-6.48796	4.368556	12.107997	-0.323894000000003	18.427951	14.707843	0.715814999999999	1.120633	59.359287	65.355982	10.358713	16.355408
17	IN	6	4	29	46.935782	50.457358	66.168164	55.59419	38.905942	49.376459	63.32846	49.584887	64.276598	63.349121	44.64359	48.595718	3.521576	19.232382	8.65840799999999	-8.02984	2.44067699999999	16.392678	2.649105	17.340816	16.413339	-2.292192	1.65993599999999	57.899669	63.485004	10.963887	16.549222
17	IN	6	5	30	45.144966	44.503162	59.47903	43.99826	33.768349	43.159584	58.713765	48.89037	60.473428	57.906187	38.09461	43.091692	-0.641803999999993	14.334064	-1.14670599999999	-11.376617	-1.98538199999999	13.568799	3.745404	15.328462	12.761221	-7.05035599999999	-2.05327399999999	56.300005	60.608904	11.155039	15.463938
17	IN	7	1	31	47.947056	50.992782	68.526311	60.063668	40.893874	52.071614	64.682314	49.397018	67.418969	62.713298	50.092709	48.778793	3.04572599999999	20.579255	12.116612	-7.05318200000001	4.12455799999999	16.735258	1.449962	19.471913	14.766242	2.145653	0.831736999999997	60.096988	64.842313	12.149932	16.895257
17	IN	7	2	32	46.406868	48.792112	61.248168	48.622681	35.288374	46.706125	60.434551	48.128937	68.59089	64.081999	41.742118	46.672157	2.385244	14.8413	2.215813	-11.118494	0.299256999999997	14.027683	1.722069	22.184022	17.675131	-4.66475000000001	0.265288999999996	56.297392	61.83004	9.890524	15.423172
17	IN	7	3	33	46.742459	49.5319	58.560635	48.448438	35.704209	47.790808	61.19627	51.906781	64.429209	61.569562	43.36143	48.978473	2.789441	11.818176	1.70597900000001	-11.03825	1.048349	14.453811	5.16432200000001	17.68675	14.827103	-3.381029	2.236014	57.7266	63.226049	10.984141	16.48359
17	IN	7	4	34	48.354315	47.756403	64.953205	53.588092	37.895326	47.845475	64.706408	54.668399	68.614388	64.065492	44.122907	48.663109	-0.597912000000001	16.59889	5.233777	-10.458989	-0.508839999999999	16.352093	6.314084	20.260073	15.711177	-4.231408	0.308793999999999	59.422075	64.680393	11.06776	16.326078
17	IN	7	5	35	51.055548	53.70928	67.731977	56.360854	40.967007	50.665104	69.883254	59.122564	65.668869	65.514431	51.469575	53.07015	2.653732	16.676429	5.305306	-10.088541	-0.390444000000002	18.827706	8.067016	14.613321	14.458883	0.414026999999997	2.014602	61.636453	65.812468	10.580905	14.75692
17	IN	8	1	36	45.665976	47.320696	62.256881	46.101849	34.591818	48.488016	59.290646	45.872437	63.205343	64.379291	41.318805	46.599802	1.65472	16.590905	0.435873000000001	-11.074158	2.82204	13.62467	0.206460999999997	17.539367	18.713315	-4.347171	0.933825999999996	56.513161	59.48517	10.847185	13.819194
17	IN	8	2	37	45.726335	43.665977	61.741319	45.984977	34.098604	45.100943	61.920042	51.37511	59.443646	59.658255	42.928042	42.59991	-2.060358	16.014984	0.258642000000002	-11.627731	-0.625391999999998	16.193707	5.648775	13.717311	13.93192	-2.798293	-3.126425	54.944305	57.417764	9.21797	11.691429
17	IN	8	3	38	43.265995	47.859367	67.097645	53.748005	39.192831	50.260507	54.589463	40.873223	64.351674	61.320755	47.346721	45.201189	4.593372	23.83165	10.48201	-4.073164	6.994512	11.323468	-2.39277199999999	21.085679	18.05476	4.08072600000001	1.935194	56.539155	57.327384	13.27316	14.061389
17	IN	8	4	39	43.782112	46.574086	58.744343	49.616732	36.038674	48.127293	58.213746	46.081791	59.364569	57.417192	43.565951	44.79285	2.791974	14.962231	5.83462	-7.743438	4.345181	14.431634	2.299679	15.582457	13.63508	-0.216161	1.010738	53.942811	57.885856	10.160699	14.103744
17	IN	8	5	40	43.77489	48.220868	57.512214	54.11523	38.111163	49.282546	57.764759	45.112114	59.946958	61.241635	47.85687	44.983499	4.445978	13.737324	10.34034	-5.663727	5.507656	13.989869	1.337224	16.172068	17.466745	4.08198	1.208609	52.343871	54.434932	8.568981	10.660042
17	IV	1	1	1	55.064932	56.680573	75.317588	57.88709	42.09668	55.379734	68.583296	61.067013	70.099118	68.5295	50.295515	58.082006	1.615641	20.252656	2.822158	-12.968252	0.314802	13.518364	6.002081	15.034186	13.464568	-4.769417	3.017074	65.586567	66.957165	10.521635	11.892233
17	IV	1	2	2	52.641873	50.570041	74.709182	57.01404	41.597237	49.941006	70.154352	60.335302	66.203334	60.825305	45.199097	52.849298	-2.07183199999999	22.067309	4.372167	-11.044636	-2.700867	17.512479	7.693429	13.561461	8.183432	-7.44277599999999	0.207425000000001	64.22426	67.816822	11.582387	15.174949
17	IV	1	3	3	50.449185	44.883404	66.433697	51.981795	38.313098	43.738528	65.221358	59.068112	63.524516	60.51344	40.85135	47.601182	-5.565781	15.984512	1.53261	-12.136087	-6.710657	14.772173	8.618927	13.075331	10.064255	-9.597835	-2.848003	60.25058	62.080781	9.801395	11.631596
17	IV	1	4	4	53.311249	53.899523	71.69909	57.743783	42.67994	55.375556	71.950014	61.914966	71.337199	65.677617	49.370144	56.152814	0.588274000000006	18.387841	4.432534	-10.631309	2.06430700000001	18.638765	8.603717	18.02595	12.366368	-3.94110499999999	2.841565	64.600228	67.006294	11.288979	13.695045
17	IV	1	5	5	50.764002	47.190728	66.690104	49.84269	35.383325	44.091656	64.095184	59.206737	61.586107	59.05557	40.986449	50.483223	-3.573274	15.926102	-0.921312	-15.380677	-6.672346	13.331182	8.442735	10.822105	8.29156800000001	-9.777553	-0.280778999999995	56.758753	61.947191	5.994751	11.183189
17	IV	2	1	6	51.851876	53.28193	65.791022	56.949306	42.559391	52.707128	69.392401	63.432862	63.745733	64.23637	51.536198	55.432655	1.43005400000001	13.939146	5.09743	-9.292485	0.855252	17.540525	11.580986	11.893857	12.384494	-0.315677999999998	3.580779	57.280537	62.66357	5.42866100000001	10.811694
17	IV	2	2	7	54.254387	49.363971	74.67286	55.976168	40.159272	49.299717	70.473096	66.30763	68.40755	63.891593	47.607194	53.064739	-4.890416	20.418473	1.721781	-14.095115	-4.95467	16.218709	12.053243	14.153163	9.637206	-6.647193	-1.189648	59.371345	61.831038	5.116958	7.576651
17	IV	2	3	8	46.555044	46.140831	56.990001	45.281959	34.789405	45.535509	59.382615	59.827065	61.645334	57.633478	40.641448	50.86255	-0.414213000000004	10.434957	-1.273085	-11.765639	-1.019535	12.827571	13.272021	15.09029	11.078434	-5.91359600000001	4.307506	51.386175	56.889327	4.831131	10.334283
17	IV	2	4	9	56.054576	55.842292	71.841843	58.832389	41.784398	53.434807	76.070653	74.865808	70.179479	68.546918	49.21079	59.20025	-0.212283999999997	15.787267	2.777813	-14.270178	-2.619769	20.016077	18.811232	14.124903	12.492342	-6.84378599999999	3.145674	61.127087	65.018349	5.07251100000001	8.963773
17	IV	2	5	10	49.725387	49.997276	65.892756	55.315651	37.664375	48.146144	65.415646	61.906884	63.859805	58.361879	44.547081	52.573098	0.271889000000002	16.167369	5.590264	-12.061012	-1.579243	15.690259	12.181497	14.134418	8.636492	-5.178306	2.847711	56.689678	57.542707	6.964291	7.81732
17	IV	3	1	11	50.638651	52.13339	72.906736	57.60628	42.533259	53.059708	65.806433	56.46401	70.363113	64.971768	49.263861	51.378709	1.494739	22.268085	6.967629	-8.105392	2.421057	15.167782	5.825359	19.724462	14.333117	-1.37479	0.740057999999998	57.519347	61.562004	6.880696	10.923353
17	IV	3	2	12	48.035554	48.893481	64.548959	55.079672	41.376559	49.990407	60.637558	57.873224	64.182903	60.347234	47.786295	50.346417	0.857927000000004	16.513405	7.044118	-6.658995	1.954853	12.602004	9.83767	16.147349	12.31168	-0.249258999999995	2.310863	55.511374	60.46655	7.47582000000001	12.430996
17	IV	3	3	13	48.816387	49.426932	69.860445	59.818729	40.342801	48.487871	62.059972	55.825886	64.538101	58.501847	44.092816	50.863254	0.610545000000002	21.044058	11.002342	-8.473586	-0.328516	13.243585	7.009499	15.721714	9.68546	-4.723571	2.046867	55.138131	59.373598	6.321744	10.557211
17	IV	3	4	14	50.403703	49.061646	65.270516	52.816292	38.868667	47.939732	66.015233	58.895306	66.923787	59.193398	44.500605	52.086458	-1.342057	14.866813	2.412589	-11.535036	-2.463971	15.61153	8.491603	16.520084	8.789695	-5.903098	1.682755	55.676075	59.237148	5.272372	8.833445
17	IV	3	5	15	47.989253	52.741335	61.927647	52.661281	39.707279	51.198119	62.896116	58.295853	62.504253	59.613543	49.001482	51.598216	4.752082	13.938394	4.672028	-8.281974	3.208866	14.906863	10.3066	14.515	11.62429	1.012229	3.608963	54.754636	60.504544	6.765383	12.515291
17	IV	4	1	16	50.822009	50.590256	65.262105	53.762948	38.759423	48.734972	65.455272	63.822096	63.863054	61.048695	41.81407	53.79489	-0.231753000000005	14.440096	2.940939	-12.062586	-2.087037	14.633263	13.000087	13.041045	10.226686	-9.007939	2.972881	58.449104	62.136432	7.627095	11.314423
17	IV	4	2	17	57.569985	56.588472	79.721999	66.346747	45.783296	57.899148	71.706932	65.938314	76.180229	74.537909	51.755806	62.646979	-0.981513	22.152014	8.77676199999999	-11.786689	0.329162999999994	14.136947	8.368329	18.610244	16.967924	-5.814179	5.076994	66.327285	68.576187	8.7573	11.006202
17	IV	4	3	18	51.495306	55.890669	71.35666	61.475692	44.86731	55.321693	66.960827	56.72853	70.150926	64.516321	51.274089	55.151147	4.395363	19.861354	9.980386	-6.627996	3.826387	15.465521	5.233224	18.65562	13.021015	-0.221217000000003	3.655841	59.285379	63.006201	7.790073	11.510895
17	IV	4	4	19	50.040239	52.20686	69.487597	58.561014	40.975732	51.24808	66.263789	55.401519	64.044472	60.636745	48.468344	50.804945	2.166621	19.447358	8.520775	-9.064507	1.207841	16.22355	5.36128	14.004233	10.596506	-1.571895	0.764705999999997	57.730921	61.383631	7.690682	11.343392
17	IV	4	5	20	48.406377	49.348176	68.225102	55.383704	37.763128	47.508663	61.681221	55.751389	64.913631	56.567668	44.594909	48.837221	0.941799000000003	19.818725	6.977327	-10.643249	-0.897714000000001	13.274844	7.345012	16.507254	8.161291	-3.811468	0.430844	56.793856	61.538941	8.387479	13.132564
17	IV	5	1	21	48.380071	44.423962	63.369215	47.349387	35.820377	41.129227	63.166237	57.478889	58.279342	55.998446	40.952062	46.759672	-3.956109	14.989144	-1.030684	-12.559694	-7.250844	14.786166	9.098818	9.899271	7.618375	-7.428009	-1.620399	56.310214	59.318793	7.930143	10.938722
17	IV	5	2	22	49.556502	45.003966	64.85567	48.691444	34.038133	41.461588	64.121097	58.635311	58.626832	54.571288	37.809896	47.213509	-4.552536	15.299168	-0.865058000000005	-15.518369	-8.094914	14.564595	9.078809	9.07033	5.014786	-11.746606	-2.342993	57.150229	60.879556	7.593727	11.323054
17	IV	5	3	23	46.991538	47.920814	62.208452	52.347508	38.639631	48.624873	62.731234	54.52646	59.263004	55.716505	43.684571	46.96358	0.929276000000002	15.216914	5.35597	-8.351907	1.633335	15.739696	7.534922	12.271466	8.724967	-3.306967	-0.0279579999999982	53.194281	55.621153	6.202743	8.629615
17	IV	5	4	24	51.074571	54.642708	68.849725	57.466534	41.416712	52.276068	64.713792	59.851547	68.186951	63.332076	50.377426	53.829097	3.568137	17.775154	6.391963	-9.657859	1.201497	13.639221	8.776976	17.11238	12.257505	-0.697144999999999	2.754526	59.195547	63.298673	8.120976	12.224102
17	IV	5	5	25	50.639653	52.243847	70.769419	55.135015	38.186626	48.100573	65.56839	59.306848	67.762428	62.815767	42.016282	52.05589	1.604194	20.129766	4.495362	-12.453027	-2.53908000000001	14.928737	8.667195	17.122775	12.176114	-8.62337100000001	1.416237	59.418064	61.254283	8.778411	10.61463
17	IV	6	1	26	52.756604	52.978628	76.832792	60.978712	46.164212	55.216435	68.865843	57.99553	71.126234	64.839893	52.249503	54.029124	0.222023999999998	24.076188	8.222108	-6.592392	2.45983099999999	16.109239	5.238926	18.36963	12.083289	-0.507101000000006	1.27252	57.324831	61.240607	4.568227	8.48400299999999
17	IV	6	2	27	51.63949	51.004381	72.00599	61.296782	41.308886	51.232178	68.885446	58.365609	67.611891	63.914434	46.987377	51.318915	-0.635109	20.3665	9.657292	-10.330604	-0.407312000000005	17.245956	6.726119	15.972401	12.274944	-4.652113	-0.320575000000005	57.509069	58.312565	5.86957899999999	6.673075
17	IV	6	3	28	48.934101	48.258003	68.363837	60.054561	41.685038	47.14011	65.288039	56.054628	64.425854	59.866412	43.396695	49.054111	-0.676097999999996	19.429736	11.12046	-7.249063	-1.793991	16.353938	7.120527	15.491753	10.932311	-5.537406	0.120010000000001	53.954992	56.835007	5.020891	7.900906
17	IV	6	4	29	52.76144	53.406383	72.396576	58.072288	45.796924	57.501284	69.018966	55.699472	71.308807	70.946953	53.919174	53.35399	0.644942999999998	19.635136	5.310848	-6.964516	4.739844	16.257526	2.938032	18.547367	18.185513	1.157734	0.592550000000003	62.890754	64.072049	10.129314	11.310609
17	IV	6	5	30	48.491938	51.108619	66.406167	59.09101	41.126302	52.158051	61.479395	51.482641	62.648655	60.321041	48.372561	51.473015	2.616681	17.914229	10.599072	-7.36563599999999	3.666113	12.987457	2.990703	14.156717	11.829103	-0.119377	2.981077	56.753514	60.597216	8.26157600000001	12.105278
17	IV	7	1	31	51.773537	50.650724	70.777399	54.345675	43.319787	54.810969	68.584721	54.42721	70.932319	66.157525	53.002541	48.86134	-1.122813	19.003862	2.572138	-8.45375	3.037432	16.811184	2.653673	19.158782	14.383988	1.229004	-2.912197	63.350689	65.112989	11.577152	13.339452
17	IV	7	2	32	52.902264	47.041462	72.742554	60.135399	41.466138	51.188083	71.4486	54.429673	67.990928	64.841433	46.296364	47.213435	-5.860802	19.84029	7.233135	-11.436126	-1.714181	18.546336	1.527409	15.088664	11.939169	-6.60590000000001	-5.68882900000001	63.636288	66.469943	10.734024	13.567679
17	IV	7	3	33	48.516654	45.690889	65.362224	48.109089	36.462716	45.787293	64.292666	50.938076	60.53108	58.481072	42.835031	45.080262	-2.825765	16.84557	-0.407565000000005	-12.053938	-2.729361	15.776012	2.421422	12.014426	9.96441799999999	-5.681623	-3.436392	55.839844	59.594338	7.32319	11.077684
17	IV	7	4	34	49.57862	53.626988	71.502898	61.642754	43.834522	56.210687	64.412313	49.942018	72.375069	64.852026	50.643618	51.972076	4.048368	21.924278	12.064134	-5.744098	6.632067	14.833693	0.363397999999997	22.796449	15.273406	1.064998	2.393456	61.270597	66.339716	11.691977	16.761096
17	IV	7	5	35	47.909126	52.571333	68.139033	60.972052	43.609749	53.699907	63.164541	49.652606	65.059799	62.178626	54.025777	51.723328	4.662207	20.229907	13.062926	-4.299377	5.790781	15.255415	1.74348	17.150673	14.2695	6.116651	3.814202	58.647854	62.300397	10.738728	14.391271
17	IV	8	1	36	47.568312	45.385832	66.780908	49.230359	35.191003	46.791467	61.948653	49.950069	61.191415	58.66632	40.506868	46.43513	-2.18248	19.212596	1.662047	-12.377309	-0.776845000000002	14.380341	2.381757	13.623103	11.098008	-7.061444	-1.133182	58.104664	60.787157	10.536352	13.218845
17	IV	8	2	37	49.236403	43.952452	67.936306	48.233844	35.282836	41.945392	65.934554	52.471676	63.314308	59.336341	38.294268	46.651374	-5.283951	18.699903	-1.00255900000001	-13.953567	-7.291011	16.698151	3.235273	14.077905	10.099938	-10.942135	-2.58502900000001	60.833594	64.20862	11.597191	14.972217
17	IV	8	3	38	48.698369	48.216819	70.799507	54.296935	39.428808	47.706831	64.703085	51.748592	63.823218	59.070321	44.699487	46.92669	-0.481549999999999	22.101138	5.598566	-9.269561	-0.991537999999998	16.004716	3.050223	15.124849	10.371952	-3.998882	-1.771679	59.57435	62.499749	10.875981	13.80138
17	IV	8	4	39	48.82157	46.483208	65.497501	48.717702	34.480929	42.313225	65.842643	52.290481	60.434889	56.822278	39.677932	48.371496	-2.338362	16.675931	-0.103867999999999	-14.340641	-6.508345	17.021073	3.468911	11.613319	8.000708	-9.143638	-0.450074000000001	57.641506	61.484152	8.819936	12.662582
17	IV	8	5	40	49.222079	49.30638	71.519005	57.454953	40.438548	48.576344	64.193904	50.052372	67.389514	62.690235	44.200953	49.032847	0.0843009999999964	22.296926	8.232874	-8.783531	-0.645735000000002	14.971825	0.830292999999998	18.167435	13.468156	-5.021126	-0.189232000000004	59.309034	63.114705	10.086955	13.892626
17	NB	1	1	1	46.484759	43.846093	62.199469	49.109285	33.911319	42.37311	61.879169	54.241247	56.454074	51.796243	41.430969	45.950394	-2.63866599999999	15.71471	2.624526	-12.57344	-4.111649	15.39441	7.756488	9.969315	5.311484	-5.05379	-0.534364999999994	53.974213	60.220266	7.489454	13.735507
17	NB	1	2	2	45.889426	42.859088	62.681118	45.333812	33.103544	41.984324	58.839826	50.393696	59.158543	55.148583	40.439314	45.04166	-3.030338	16.791692	-0.555613999999998	-12.785882	-3.905102	12.9504	4.50427	13.269117	9.259157	-5.450112	-0.847766	52.419835	59.260052	6.530409	13.370626
17	NB	1	3	3	48.758231	51.938433	70.062346	54.949745	37.386648	48.584736	59.854886	51.253243	67.641984	61.270381	44.345301	50.934787	3.180202	21.304115	6.191514	-11.371583	-0.173495000000003	11.096655	2.495012	18.883753	12.51215	-4.41293	2.176556	58.442227	66.138562	9.683996	17.380331
17	NB	1	4	4	49.57036	49.580555	69.577446	57.716073	40.167695	47.194064	62.749655	56.199225	65.696792	60.484402	46.331286	50.390102	0.010194999999996	20.007086	8.145713	-9.402665	-2.376296	13.179295	6.628865	16.126432	10.914042	-3.239074	0.819741999999998	57.696687	62.690359	8.126327	13.119999
17	NB	1	5	5	48.81325	48.38145	66.452796	51.820094	35.899798	42.605674	63.055586	57.064804	60.880358	56.134357	42.858413	49.118522	-0.431799999999996	17.639546	3.006844	-12.913452	-6.207576	14.242336	8.25155400000001	12.067108	7.321107	-5.954837	0.305272000000002	57.551959	61.194536	8.738709	12.381286
17	NB	2	1	6	51.930719	55.030555	68.601412	56.993702	40.833028	52.471657	63.918031	61.044328	71.29456	64.105236	49.459965	54.434754	3.099836	16.670693	5.062983	-11.097691	0.540937999999997	11.987312	9.113609	19.363841	12.174517	-2.47075400000001	2.50403499999999	58.941018	63.371339	7.010299	11.44062
17	NB	2	2	7	52.248211	54.752796	67.278168	58.659842	41.186331	51.43746	69.452945	66.752072	67.822681	65.262731	50.565391	57.511808	2.504585	15.029957	6.411631	-11.06188	-0.810750999999996	17.204734	14.503861	15.57447	13.01452	-1.68282	5.263597	60.220772	65.840369	7.972561	13.592158
17	NB	2	3	8	55.541304	55.428175	77.076923	61.188094	40.750592	52.300363	74.418003	65.461763	70.542125	68.874992	48.772776	58.025908	-0.113128999999994	21.535619	5.64679	-14.790712	-3.240941	18.876699	9.92045900000001	15.000821	13.333688	-6.768528	2.484604	61.692187	64.737659	6.150883	9.196355
17	NB	2	4	9	47.045164	51.15222	63.101661	53.63395	39.494977	48.573606	60.736367	60.005379	63.465604	58.826522	46.114741	50.716413	4.107056	16.056497	6.588786	-7.550187	1.528442	13.691203	12.960215	16.42044	11.781358	-0.930422999999998	3.671249	52.876149	57.269318	5.830985	10.224154
17	NB	2	5	10	50.524585	52.488544	68.572859	53.924872	38.15947	47.981864	67.497872	62.448368	69.488766	65.144122	44.179481	54.551402	1.963959	18.048274	3.400287	-12.365115	-2.542721	16.973287	11.923783	18.964181	14.619537	-6.345104	4.026817	58.145499	63.346481	7.620914	12.821896
17	NB	3	1	11	47.825015	43.46835	67.123564	50.46178	33.408256	40.688228	63.309466	56.7302	59.562632	54.448457	39.042627	45.669737	-4.356665	19.298549	2.636765	-14.416759	-7.136787	15.484451	8.905185	11.737617	6.623442	-8.782388	-2.155278	53.745558	57.375025	5.920543	9.55001
17	NB	3	2	12	48.447821	44.344048	64.126775	52.453918	36.19422	43.184892	66.439096	60.600965	60.79686	57.248983	41.833877	48.088456	-4.103773	15.678954	4.006097	-12.253601	-5.262929	17.991275	12.153144	12.349039	8.80116200000001	-6.613944	-0.359364999999997	51.077714	55.533289	2.629893	7.08546800000001
17	NB	3	3	13	46.199015	43.045887	63.582934	46.658084	33.128027	39.409439	62.455079	57.364828	54.707164	52.534701	37.844154	45.476033	-3.153128	17.383919	0.459069	-13.070988	-6.789576	16.256064	11.165813	8.508149	6.335686	-8.354861	-0.722982000000002	54.012582	55.432552	7.813567	9.233537
17	NB	3	4	14	48.177528	52.952694	66.510751	51.088978	38.523772	49.834007	62.126811	57.323732	66.676653	61.104186	46.286347	53.032582	4.775166	18.333223	2.91144999999999	-9.653756	1.656479	13.949283	9.146204	18.499125	12.926658	-1.891181	4.855054	56.62652	58.451808	8.448992	10.27428
17	NB	3	5	15	47.758192	46.427455	67.842472	49.97886	36.188905	43.992403	62.900452	56.948036	59.89267	57.856937	42.920058	48.621958	-1.330737	20.08428	2.220668	-11.569287	-3.765789	15.14226	9.189844	12.134478	10.098745	-4.838134	0.863765999999998	54.437981	56.568662	6.679789	8.81047
17	NB	4	1	16	46.386585	45.9359	65.998065	50.964746	35.802201	41.909861	59.008757	52.354865	62.403662	56.829498	42.001586	50.205492	-0.450685	19.61148	4.578161	-10.584384	-4.476724	12.622172	5.96828	16.017077	10.442913	-4.38499899999999	3.818907	51.819417	53.298528	5.432832	6.911943
17	NB	4	2	17	44.299701	40.190687	57.986439	47.867396	34.44675	37.64071	58.421966	57.156758	55.443427	49.632045	38.062231	44.191931	-4.109014	13.686738	3.567695	-9.852951	-6.658991	14.122265	12.857057	11.143726	5.332344	-6.23747	-0.107770000000002	51.639544	54.165709	7.339843	9.866008
17	NB	4	3	18	48.443205	51.564714	65.290505	54.131828	37.440243	46.124642	62.720909	57.00892	63.404876	62.016578	46.508818	51.923263	3.121509	16.8473	5.688623	-11.002962	-2.318563	14.277704	8.565715	14.961671	13.573373	-1.934387	3.480058	53.491968	56.386927	5.048763	7.943722
17	NB	4	4	19	48.195548	51.146559	64.969788	50.162265	36.439477	44.186436	63.588287	57.264044	59.213914	57.973443	46.155244	52.916982	2.951011	16.77424	1.966717	-11.756071	-4.009112	15.392739	9.068496	11.018366	9.777895	-2.040304	4.721434	53.533942	54.797659	5.338394	6.602111
17	NB	4	5	20	47.428393	47.231203	65.067098	48.486738	35.136171	45.995969	60.627444	56.050544	65.980984	60.299505	41.849311	48.759227	-0.197189999999999	17.638705	1.058345	-12.292222	-1.432424	13.199051	8.622151	18.552591	12.871112	-5.579082	1.330834	53.090299	56.461244	5.661906	9.032851
17	NB	5	1	21	44.837185	45.682956	60.838892	49.38647	35.722466	44.313323	58.795176	50.786929	55.638333	53.107686	44.142533	47.576498	0.845770999999999	16.001707	4.549285	-9.114719	-0.523862000000001	13.957991	5.949744	10.801148	8.270501	-0.694651999999998	2.739313	49.196484	51.894751	4.359299	7.057566
17	NB	5	2	22	44.552087	44.572089	66.622853	47.291194	34.434549	43.908067	55.905819	46.030908	59.090202	53.869823	41.204919	46.148652	0.0200019999999981	22.070766	2.739107	-10.117538	-0.644019999999998	11.353732	1.478821	14.538115	9.317736	-3.347168	1.596565	52.281439	54.262465	7.729352	9.710378
17	NB	5	3	23	47.647582	49.278195	67.719823	52.157124	37.844919	48.311159	60.668858	52.620181	63.027314	59.492054	46.019458	49.879157	1.630613	20.072241	4.509542	-9.802663	0.663577000000004	13.021276	4.972599	15.379732	11.844472	-1.628124	2.231575	52.442583	56.562514	4.795001	8.914932
17	NB	5	4	24	43.32785	42.59511	59.134077	49.486969	35.049387	41.215485	57.539849	48.087119	51.651364	49.227601	39.567789	44.493293	-0.73274	15.806227	6.159119	-8.278463	-2.112365	14.211999	4.759269	8.323514	5.899751	-3.760061	1.165443	53.120173	54.378538	9.792323	11.050688
17	NB	5	5	25	47.141099	51.276475	66.232724	59.513208	39.074394	48.212952	61.668918	55.425528	63.073781	57.724915	46.422549	50.199432	4.135376	19.091625	12.372109	-8.066705	1.071853	14.527819	8.284429	15.932682	10.583816	-0.71855	3.058333	52.58441	55.328157	5.443311	8.187058
17	NB	6	1	26	43.674032	46.853775	58.231523	51.567569	35.872627	44.662953	56.538621	49.4183	54.502903	54.023957	43.504163	48.163057	3.179743	14.557491	7.893537	-7.801405	0.988921000000005	12.864589	5.74426800000001	10.828871	10.349925	-0.169868999999998	4.48902500000001	46.998546	48.641358	3.324514	4.967326
17	NB	6	2	27	47.685317	52.476979	65.344435	55.55263	38.983174	46.574857	59.600178	54.531028	63.529257	60.264809	49.139968	54.01872	4.791662	17.659118	7.867313	-8.702143	-1.11046	11.914861	6.845711	15.84394	12.579492	1.45465100000001	6.333403	51.863255	55.506152	4.177938	7.820835
17	NB	6	3	28	42.355905	40.775114	55.745734	42.386648	30.861507	36.565666	56.864451	50.892178	50.562224	47.851698	35.40964	44.287798	-1.580791	13.389829	0.0307430000000011	-11.494398	-5.790239	14.508546	8.536273	8.206319	5.495793	-6.946265	1.931893	46.743144	50.481147	4.387239	8.125242
17	NB	6	4	29	42.708291	44.066382	57.959038	42.419881	31.392727	40.082462	53.94621	51.480995	55.971845	53.263428	38.376495	45.226606	1.35809099999999	15.250747	-0.288410000000006	-11.315564	-2.625829	11.237919	8.772704	13.263554	10.555137	-4.331796	2.51831499999999	46.83543	50.638196	4.127139	7.929905
17	NB	6	5	30	46.14786	42.116384	63.504788	47.075205	34.1425	38.824032	61.756532	55.634494	57.290968	52.260608	38.305101	45.811587	-4.031476	17.356928	0.927344999999995	-12.00536	-7.323828	15.608672	9.486634	11.143108	6.112748	-7.842759	-0.336272999999998	51.86263	54.395604	5.71477	8.247744
17	NB	7	1	31	46.440815	40.320211	71.285685	50.37363	34.716796	41.006207	61.187574	50.005988	59.879266	53.337947	40.563472	42.84182	-6.120604	24.84487	3.932815	-11.724019	-5.434608	14.746759	3.565173	13.438451	6.897132	-5.877343	-3.598995	55.194679	58.020483	8.753864	11.579668
17	NB	7	2	32	46.52331	48.007739	67.74591	53.554567	37.921644	46.730197	66.545736	54.305359	60.654998	55.930662	45.476944	50.216605	1.484429	21.2226	7.031257	-8.601666	0.206886999999995	20.022426	7.782049	14.131688	9.407352	-1.046366	3.693295	54.335677	57.895542	7.81236699999999	11.372232
17	NB	7	3	33	42.796794	45.513913	60.065465	47.053666	33.301772	42.724404	57.303607	46.916396	56.851816	50.316761	40.536309	44.713753	2.717119	17.268671	4.256872	-9.495022	-0.0723899999999986	14.506813	4.119602	14.055022	7.519967	-2.260485	1.916959	51.557127	56.029913	8.760333	13.233119
17	NB	7	4	34	48.519056	47.317385	71.129295	56.740661	38.673665	48.135719	61.778375	48.473224	66.602624	62.387288	44.615453	49.495631	-1.201671	22.610239	8.221605	-9.845391	-0.383336999999997	13.259319	-0.0458319999999972	18.083568	13.868232	-3.903603	0.976575000000004	56.036692	60.056524	7.517636	11.537468
17	NB	7	5	35	45.210117	45.373509	60.616818	48.332728	34.880839	44.11142	60.433466	50.397784	57.298417	54.785444	43.847688	47.190283	0.163392000000002	15.406701	3.12261100000001	-10.329278	-1.09869699999999	15.223349	5.187667	12.0883	9.575327	-1.362429	1.980166	51.113607	55.043774	5.90349000000001	9.833657
17	NB	8	1	36	48.770555	49.655436	68.577311	52.197713	35.637358	45.380712	63.702669	53.662089	63.062462	55.343801	44.846173	50.69325	0.884881	19.806756	3.427158	-13.133197	-3.389843	14.932114	4.891534	14.291907	6.573246	-3.924382	1.922695	58.322196	62.36394	9.551641	13.593385
17	NB	8	2	37	48.41871	47.303151	73.237674	53.833996	36.687835	43.998292	65.673229	54.079886	62.658924	55.805072	43.494601	49.228412	-1.115559	24.818964	5.415286	-11.730875	-4.420418	17.254519	5.661176	14.240214	7.38636200000001	-4.92410899999999	0.809702000000001	59.920473	62.257633	11.501763	13.838923
17	NB	8	3	38	41.292032	43.275493	57.541878	49.011511	34.591282	41.54558	53.708259	48.26366	52.634053	45.747342	39.581704	44.374916	1.983461	16.249846	7.719479	-6.70075	0.253548000000002	12.416227	6.971628	11.342021	4.45531	-1.710328	3.082884	52.055632	54.478082	10.7636	13.18605
17	NB	8	4	39	45.033731	44.420035	62.208665	55.315892	38.365521	46.053027	62.479633	51.214938	56.970579	52.755937	45.375445	47.195023	-0.613696000000004	17.174934	10.282161	-6.66821	1.019296	17.445902	6.18120699999999	11.936848	7.722206	0.341713999999996	2.161292	50.921957	55.346844	5.888226	10.313113
17	NB	8	5	40	46.805686	46.135042	70.628325	51.400253	36.912862	46.002398	63.45879	53.225632	60.17831	54.18457	42.662051	47.166871	-0.670644000000003	23.822639	4.594567	-9.892824	-0.803288000000002	16.653104	6.419946	13.372624	7.378884	-4.143635	0.361184999999999	55.280632	57.091499	8.474946	10.285813
17	PL	1	1	1	50.380288	52.03303	70.698048	56.280079	40.991392	53.677373	64.754886	54.071591	72.446327	65.550926	49.226306	53.80009	1.652742	20.31776	5.899791	-9.388896	3.297085	14.374598	3.691303	22.066039	15.170638	-1.153982	3.419802	59.694538	65.612074	9.31425	15.231786
17	PL	1	2	2	50.519219	50.262441	68.90967	53.139214	37.873095	45.783346	64.833765	55.796412	65.068514	61.522057	43.374945	50.843626	-0.256777999999997	18.390451	2.619995	-12.646124	-4.735873	14.314546	5.277193	14.549295	11.002838	-7.144274	0.324407000000001	56.435797	60.315545	5.916578	9.796326
17	PL	1	3	3	54.269383	54.329298	73.795213	55.333288	40.176281	52.33463	66.548773	59.668394	78.136898	70.259765	47.200652	56.259208	0.0599150000000037	19.52583	1.06390500000001	-14.093102	-1.934753	12.27939	5.399011	23.867515	15.990382	-7.068731	1.989825	62.976725	67.571304	8.707342	13.301921
17	PL	1	4	4	50.386609	50.204059	67.099759	52.513544	37.465322	47.64529	64.829594	57.477143	64.436228	61.590352	42.340179	52.918356	-0.182549999999999	16.71315	2.126935	-12.921287	-2.741319	14.442985	7.090534	14.049619	11.203743	-8.04643	2.531747	59.796736	64.233158	9.410127	13.846549
17	PL	1	5	5	56.660526	54.301321	75.157803	55.374129	41.652133	50.105757	73.775541	67.659286	72.687447	70.494066	49.20067	61.042971	-2.359205	18.497277	-1.28639699999999	-15.008393	-6.554769	17.115015	10.99876	16.026921	13.83354	-7.45985599999999	4.382445	65.271823	69.107153	8.611297	12.446627
17	PL	2	1	6	47.057577	44.952379	63.895695	51.386703	35.072948	42.146327	62.259477	51.989536	63.439328	56.503248	37.793995	46.684566	-2.105198	16.838118	4.329126	-11.984629	-4.91125	15.2019	4.931959	16.381751	9.445671	-9.263582	-0.373011000000005	54.992331	60.617773	7.934754	13.560196
17	PL	2	2	7	51.223547	51.238093	71.080897	55.432041	38.659701	47.146619	67.674838	58.62059	66.366833	61.897944	40.809514	53.834226	0.0145459999999957	19.85735	4.20849399999999	-12.563846	-4.076928	16.451291	7.397043	15.143286	10.674397	-10.414033	2.610679	59.324035	64.034635	8.100488	12.811088
17	PL	2	3	8	50.563517	48.245288	64.363722	54.482401	40.680729	48.458311	68.329439	60.761	63.962976	62.587358	46.303807	52.456366	-2.318229	13.800205	3.91888400000001	-9.882788	-2.105206	17.765922	10.197483	13.399459	12.023841	-4.25971	1.89284900000001	55.037884	61.501285	4.474367	10.937768
17	PL	2	4	9	48.392706	45.856155	71.578958	53.867415	39.389058	42.702522	64.76162	53.611377	59.251153	57.830038	45.232428	48.505607	-2.536551	23.186252	5.474709	-9.003648	-5.690184	16.368914	5.218671	10.858447	9.437332	-3.160278	0.112901000000001	53.7547	55.463817	5.361994	7.071111
17	PL	2	5	10	53.613546	52.126198	72.768438	60.475372	42.409057	50.681334	71.788312	64.216072	69.686433	65.251859	48.780688	53.495875	-1.487348	19.154892	6.861826	-11.204489	-2.932212	18.174766	10.602526	16.072887	11.638313	-4.832858	-0.117671000000001	56.482296	63.13335	2.86875	9.519804
17	PL	3	1	11	50.295152	53.704326	74.493759	58.402292	38.951492	50.958575	64.95417	49.031856	69.376081	68.105777	46.746545	51.569755	3.409174	24.198607	8.10714	-11.34366	0.663423000000002	14.659018	-1.263296	19.080929	17.810625	-3.548607	1.274603	59.682494	64.280169	9.387342	13.985017
17	PL	3	2	12	49.149857	53.254343	68.055514	55.117362	41.281984	50.601339	62.051875	50.634049	69.391317	64.149685	48.099973	52.104596	4.104486	18.905657	5.967505	-7.867873	1.45148200000001	12.902018	1.484192	20.24146	14.999828	-1.049884	2.954739	58.395618	64.88849	9.245761	15.738633
17	PL	3	3	13	49.165566	52.272714	70.148936	53.035281	39.562343	50.114604	62.353666	49.726958	68.473503	65.304444	46.184176	52.307611	3.107148	20.98337	3.869715	-9.603223	0.949038000000002	13.1881	0.561392000000005	19.307937	16.138878	-2.98139	3.142045	58.185002	63.129034	9.019436	13.963468
17	PL	3	4	14	47.185285	42.991009	64.739507	51.823674	35.733178	40.886721	62.391832	50.729273	60.151568	57.420753	40.042854	45.827477	-4.194276	17.554222	4.638389	-11.452107	-6.298564	15.206547	3.543988	12.966283	10.235468	-7.142431	-1.357808	54.084003	57.717359	6.898718	10.532074
17	PL	3	5	15	48.229363	50.263396	63.629518	56.325682	39.761467	49.707009	63.847217	53.213011	63.442741	63.775459	45.034027	52.258825	2.034033	15.400155	8.096319	-8.467896	1.477646	15.617854	4.983648	15.213378	15.546096	-3.195336	4.029462	55.876621	62.337918	7.647258	14.108555
17	PL	4	1	16	51.162527	49.604407	71.608094	60.597301	42.606558	50.263494	68.096363	50.984693	67.919401	68.509542	50.329955	51.50486	-1.55812	20.445567	9.434774	-8.555969	-0.899032999999996	16.933836	-0.177833999999997	16.756874	17.347015	-0.832571999999999	0.342333000000004	61.023395	64.65732	9.860868	13.494793
17	PL	4	2	17	50.213728	50.910739	68.550845	54.688016	39.673767	47.146168	67.126327	56.64692	61.595599	60.760288	45.582197	51.72849	0.697010999999996	18.337117	4.47428799999999	-10.539961	-3.06756	16.912599	6.433192	11.381871	10.54656	-4.631531	1.514762	57.833258	62.940401	7.61953	12.726673
17	PL	4	3	18	47.291154	48.486656	65.590449	55.017233	38.645027	46.331226	59.991834	47.689195	64.208462	59.764184	43.762001	48.389198	1.195502	18.299295	7.726079	-8.646127	-0.959927999999998	12.70068	0.398040999999999	16.917308	12.47303	-3.529153	1.098044	57.054884	60.582444	9.76373	13.29129
17	PL	4	4	19	44.467648	44.126863	57.261298	43.491968	32.84743	39.403501	58.389597	44.577978	57.386806	53.910244	36.911188	42.679518	-0.340784999999997	12.79365	-0.975679999999997	-11.620218	-5.064147	13.921949	0.110330000000005	12.919158	9.442596	-7.55645999999999	-1.78813	51.205554	56.957063	6.737906	12.489415
17	PL	4	5	20	50.732003	53.04452	65.068959	55.336796	41.233786	48.208731	68.899583	55.812499	64.312642	58.185001	50.192312	51.875371	2.312517	14.336956	4.604793	-9.498217	-2.523272	18.16758	5.080496	13.580639	7.452998	-0.539690999999998	1.143368	58.270147	64.154053	7.538144	13.42205
17	PL	5	1	21	50.051799	50.298147	71.867112	55.35858	40.09417	49.118503	69.334272	51.276047	64.242476	58.104623	46.425242	48.805015	0.246347999999998	21.815313	5.306781	-9.957629	-0.933296000000006	19.282473	1.224248	14.190677	8.05282399999999	-3.62655700000001	-1.24678400000001	61.483882	67.812373	11.432083	17.760574
17	PL	5	2	22	46.495469	47.244121	68.458492	56.559141	40.944148	47.313321	62.884714	46.97713	65.136859	58.266237	46.469447	48.015774	0.748652	21.963023	10.063672	-5.551321	0.817852000000002	16.389245	0.481661000000003	18.64139	11.770768	-0.0260219999999975	1.520305	58.524833	63.880655	12.029364	17.385186
17	PL	5	3	23	47.036168	44.260321	68.12026	52.747048	37.268689	43.872978	62.849963	49.241077	61.294878	53.296681	43.612996	46.789148	-2.77584700000001	21.084092	5.71088	-9.767479	-3.16319	15.813795	2.20490899999999	14.25871	6.260513	-3.423172	-0.247020000000006	58.145905	61.769144	11.109737	14.732976
17	PL	5	4	24	48.123923	48.723139	69.980624	51.149318	37.552304	46.398905	64.759675	49.063864	61.767271	58.820091	44.263214	49.596714	0.599216000000006	21.856701	3.025395	-10.571619	-1.725018	16.635752	0.939941000000005	13.643348	10.696168	-3.860709	1.472791	59.206785	62.873275	11.082862	14.749352
17	PL	5	5	25	48.586816	46.071843	68.77781	52.401639	36.637276	46.85917	64.917295	50.888466	64.440851	56.481467	43.465106	47.091316	-2.514973	20.190994	3.814823	-11.94954	-1.727646	16.330479	2.30165	15.854035	7.894651	-5.12171	-1.4955	59.713596	64.677107	11.12678	16.090291
17	PL	6	1	26	48.463378	46.858772	70.784228	51.174061	38.178893	46.009633	61.03373	48.962883	65.916553	55.993049	41.926835	47.122149	-1.604606	22.32085	2.710683	-10.284485	-2.453745	12.570352	0.499504999999999	17.453175	7.529671	-6.536543	-1.341229	62.198065	66.439765	13.734687	17.976387
17	PL	6	2	27	52.633266	54.647427	71.226989	57.154855	43.338427	54.970152	70.678967	51.733712	73.705398	69.327236	50.991729	54.650804	2.014161	18.593723	4.521589	-9.294839	2.336886	18.045701	-0.899554000000002	21.072132	16.69397	-1.641537	2.017538	60.957769	70.143946	8.324503	17.51068
17	PL	6	3	28	50.028422	54.259896	69.527494	56.552053	42.132533	49.611631	67.264933	51.790223	65.44236	56.277995	48.130672	54.695423	4.231474	19.499072	6.523631	-7.895889	-0.416790999999996	17.236511	1.761801	15.413938	6.249573	-1.89775	4.667001	60.868678	66.461231	10.840256	16.432809
17	PL	6	4	29	42.620132	48.970109	59.224764	49.375001	36.965491	47.565918	55.138747	42.342824	62.232658	55.436266	42.60379	48.679947	6.349977	16.604632	6.754869	-5.654641	4.94578600000001	12.518615	-0.277307999999998	19.612526	12.816134	-0.0163420000000016	6.059815	53.883668	60.024217	11.263536	17.404085
17	PL	6	5	30	50.687402	43.565454	66.786876	47.114121	36.630572	43.495464	68.953777	55.484701	61.558372	57.091136	42.333593	47.547913	-7.121948	16.099474	-3.573281	-14.05683	-7.191938	18.266375	4.797299	10.87097	6.403734	-8.353809	-3.139489	58.630123	63.01539	7.942721	12.327988
17	PL	7	1	31	49.670502	49.108519	72.044077	55.373014	41.063369	50.65083	66.482712	46.962446	66.555779	59.349672	49.767068	48.356969	-0.561982999999998	22.373575	5.702512	-8.607133	0.980328	16.81221	-2.708056	16.885277	9.67917	0.0965660000000028	-1.313533	60.503338	65.078819	10.832836	15.408317
17	PL	7	2	32	46.104922	44.476571	70.757326	51.254981	34.216434	40.852004	59.241916	44.156347	59.24433	55.669379	38.943975	44.739099	-1.628351	24.652404	5.150059	-11.888488	-5.252918	13.136994	-1.94857500000001	13.139408	9.564457	-7.160947	-1.365823	57.878189	62.728467	11.773267	16.623545
17	PL	7	3	33	47.159579	43.047167	69.811246	49.582073	34.880304	42.287753	61.548015	44.962148	62.456128	55.016399	41.076167	45.179022	-4.112412	22.651667	2.422494	-12.279275	-4.871826	14.388436	-2.197431	15.296549	7.85682	-6.083412	-1.980557	59.349434	66.074861	12.189855	18.915282
17	PL	7	4	34	45.774668	46.586212	65.079533	52.126479	41.053681	46.548123	59.994983	43.563273	63.406009	57.393544	46.088665	47.967356	0.811544000000005	19.304865	6.351811	-4.720987	0.773454999999998	14.220315	-2.211395	17.631341	11.618876	0.313997000000001	2.192688	56.991184	65.548403	11.216516	19.773735
17	PL	7	5	35	47.347754	51.792606	66.1124	62.989276	44.191602	54.205647	61.135036	46.656379	65.142292	59.627366	50.411448	48.312021	4.444852	18.764646	15.641522	-3.156152	6.857893	13.787282	-0.691375000000001	17.794538	12.279612	3.063694	0.964267	61.491123	67.008227	14.143369	19.660473
17	PL	8	1	36	49.949292	51.501081	66.831008	61.803898	43.382829	55.786623	65.850508	45.716298	71.442464	64.604079	53.483477	49.818309	1.551789	16.881716	11.854606	-6.566463	5.837331	15.901216	-4.232994	21.493172	14.654787	3.534185	-0.130983000000001	65.107001	70.334524	15.157709	20.385232
17	PL	8	2	37	47.643201	42.564216	71.282986	55.899593	38.185074	42.759845	60.732421	44.346827	64.766169	55.550737	40.442293	43.384428	-5.078985	23.639785	8.25639200000001	-9.458127	-4.883356	13.08922	-3.296374	17.122968	7.907536	-7.200908	-4.258773	63.19487	67.972486	15.551669	20.329285
17	PL	8	3	38	43.036908	43.26144	60.567232	50.594749	37.660831	45.076851	55.205149	42.307011	61.11433	52.70167	41.889798	42.346037	0.224532000000004	17.530324	7.557841	-5.376077	2.039943	12.168241	-0.729896999999994	18.077422	9.664762	-1.14711	-0.690870999999994	57.372568	61.277265	14.33566	18.240357
17	PL	8	4	39	45.633128	46.356185	62.138684	55.933824	41.381053	47.870618	60.870121	43.483124	58.020316	56.365505	45.679089	47.907553	0.723057000000004	16.505556	10.300696	-4.252075	2.23749	15.236993	-2.150004	12.387188	10.732377	0.0459609999999984	2.274425	60.81338	64.600712	15.180252	18.967584
17	PL	8	5	40	44.933006	42.300409	63.588289	48.035237	37.340061	42.121187	56.550441	41.279947	57.856187	51.450328	42.45787	43.577571	-2.632597	18.655283	3.102231	-7.592945	-2.811819	11.617435	-3.653059	12.923181	6.517322	-2.475136	-1.355435	58.227521	62.933131	13.294515	18.000125
18	IN	1	1	1	46.947728	49.983876	62.664631	58.057568	39.926881	50.631814	56.605388	51.445457	65.832797	63.330695	44.818077	48.258402	3.036148	15.716903	11.10984	-7.020847	3.684086	9.65766	4.497729	18.885069	16.382967	-2.129651	1.310674	59.330321	63.739389	12.382593	16.791661
18	IN	1	2	2	42.429395	43.226898	49.573434	42.660367	33.149221	43.076898	52.222208	46.117158	52.589006	53.377603	42.12451	44.040826	0.797502999999999	7.144039	0.230972000000001	-9.280174	0.647503	9.792813	3.687763	10.159611	10.948208	-0.304884999999999	1.611431	50.070847	52.709754	7.641452	10.280359
18	IN	1	3	3	43.049045	41.030451	55.190048	46.761728	36.883353	41.144157	54.483763	47.236751	55.179397	52.942735	39.595629	40.793454	-2.018594	12.141003	3.712683	-6.165692	-1.904888	11.434718	4.187706	12.130352	9.89369	-3.453416	-2.255591	52.343818	55.099877	9.294773	12.050832
18	IN	1	4	4	48.344604	57.755793	59.426554	61.279132	45.955024	56.589765	59.227136	52.555052	64.031914	62.670415	56.315536	53.751063	9.411189	11.08195	12.934528	-2.38958	8.245161	10.882532	4.21044800000001	15.68731	14.325811	7.970932	5.40645900000001	59.859669	65.009248	11.515065	16.664644
18	IN	1	5	5	45.412953	49.672431	54.688207	44.37492	34.576309	47.55288	57.807687	51.800782	54.397756	55.356597	46.367004	48.078593	4.259478	9.275254	-1.038033	-10.836644	2.139927	12.394734	6.387829	8.984803	9.943644	0.954051	2.66564	51.049723	54.230183	5.63677	8.81723
18	IN	2	1	6	47.417926	48.971536	58.505736	49.08491	37.084225	47.215986	57.912238	53.138114	56.786708	56.751806	47.507131	49.354582	1.55361	11.08781	1.666984	-10.333701	-0.20194	10.494312	5.720188	9.368782	9.33388	0.0892049999999998	1.936656	53.459436	56.298254	6.04151	8.880328
18	IN	2	2	7	46.49822	57.247363	57.575244	62.999266	44.514239	54.964601	57.131091	50.219109	59.561258	62.043344	55.763382	52.57479	10.749143	11.077024	16.501046	-1.983981	8.466381	10.632871	3.720889	13.063038	15.545124	9.265162	6.07657	52.363274	57.100801	5.86505399999999	10.602581
18	IN	2	3	8	42.68546	48.047989	53.79391	48.738548	39.932338	47.38432	49.468252	44.831045	51.977289	52.017055	47.576682	50.164549	5.362529	11.10845	6.053088	-2.753122	4.69886	6.782792	2.145585	9.291829	9.331595	4.891222	7.479089	48.443534	50.498555	5.758074	7.813095
18	IN	2	4	9	43.00568	44.33466	53.422887	52.187153	36.858832	42.53151	52.63136	46.824785	52.714716	52.701432	41.61084	46.050139	1.32898	10.417207	9.181473	-6.146848	-0.474170000000001	9.62568	3.819105	9.709036	9.695752	-1.39483999999999	3.044459	49.601608	53.004647	6.595928	9.998967
18	IN	2	5	10	39.837959	38.632611	52.644161	41.050444	30.156469	38.294634	45.491898	42.38053	48.489792	51.728798	36.004396	40.26709	-1.205348	12.806202	1.212485	-9.68149	-1.543325	5.653939	2.542571	8.651833	11.890839	-3.833563	0.429131000000005	45.946888	48.271124	6.108929	8.433165
18	IN	3	1	11	NA	NA	NA	NA	NA	NA	NA	NA	NA	NA	NA	NA	NA	NA	NA	NA	NA	NA	NA	NA	NA	NA	NA	NA	NA	NA	NA
18	IN	3	2	12	NA	NA	NA	NA	NA	NA	NA	NA	NA	NA	NA	NA	NA	NA	NA	NA	NA	NA	NA	NA	NA	NA	NA	NA	NA	NA	NA
18	IN	3	3	13	NA	NA	NA	NA	NA	NA	NA	NA	NA	NA	NA	NA	NA	NA	NA	NA	NA	NA	NA	NA	NA	NA	NA	NA	NA	NA	NA
18	IN	3	4	14	NA	NA	NA	NA	NA	NA	NA	NA	NA	NA	NA	NA	NA	NA	NA	NA	NA	NA	NA	NA	NA	NA	NA	NA	NA	NA	NA
18	IN	3	5	15	NA	NA	NA	NA	NA	NA	NA	NA	NA	NA	NA	NA	NA	NA	NA	NA	NA	NA	NA	NA	NA	NA	NA	NA	NA	NA	NA
18	IN	4	1	16	45.699347	43.306046	60.411673	60.275993	40.514394	47.142854	56.618661	50.359823	59.235257	60.377203	43.424484	45.59753	-2.393301	14.712326	14.576646	-5.184953	1.443507	10.919314	4.660476	13.53591	14.677856	-2.274863	-0.101817000000004	53.516961	56.884532	7.817614	11.185185
18	IN	4	2	17	44.731856	41.34773	54.829997	49.241335	34.218052	41.593577	56.655585	50.378249	51.811435	53.923462	38.326407	45.678854	-3.384126	10.098141	4.509479	-10.513804	-3.138279	11.923729	5.646393	7.079579	9.191606	-6.405449	0.946998000000001	51.200149	53.922236	6.468293	9.19038
18	IN	4	3	18	42.721393	43.595904	51.230956	48.57506	36.608018	43.647671	55.141464	48.01603	50.069798	52.155487	41.6742	44.249215	0.874510999999998	8.509563	5.853667	-6.113375	0.926278000000003	12.420071	5.294637	7.348405	9.434094	-1.047193	1.527822	49.368537	53.37008	6.647144	10.648687
18	IN	4	4	19	44.007232	45.782303	54.002473	48.698281	36.789531	48.058936	52.549805	47.658958	57.561668	58.955781	46.277302	47.828768	1.775071	9.995241	4.691049	-7.21770100000001	4.051704	8.542573	3.651726	13.554436	14.948549	2.27007	3.82153599999999	48.531102	52.419897	4.52387	8.412665
18	IN	4	5	20	46.869822	44.745065	60.021315	60.543915	38.842338	43.718047	58.511496	51.167259	52.976806	57.448666	40.935827	49.503488	-2.124757	13.151493	13.674093	-8.027484	-3.151775	11.641674	4.297437	6.106984	10.578844	-5.933995	2.633666	53.811758	55.919847	6.941936	9.050025
18	IN	5	1	21	38.99381	50.168507	45.431772	42.882693	33.900716	43.550153	43.973564	41.38313	53.703718	53.152257	43.435293	49.028089	11.174697	6.437962	3.888883	-5.093094	4.556343	4.979754	2.38932	14.709908	14.158447	4.441483	10.034279	46.510256	47.856669	7.51644599999999	8.86285899999999
18	IN	5	2	22	39.289597	44.558448	48.194429	48.710742	34.780226	43.098827	47.055864	40.345606	42.11408	47.100061	45.614702	45.368965	5.268851	8.904832	9.421145	-4.509371	3.80923	7.766267	1.056009	2.824483	7.810464	6.325105	6.079368	45.274139	44.855581	5.984542	5.565984
18	IN	5	3	23	39.602989	43.134609	48.739908	48.095506	34.986201	38.961486	49.472331	42.820089	46.544738	48.354292	37.405532	43.219406	3.53162	9.136919	8.492517	-4.616788	-0.641503	9.869342	3.2171	6.941749	8.751303	-2.197457	3.616417	45.630624	47.072915	6.027635	7.469926
18	IN	5	4	24	42.528617	53.024424	52.328885	63.401262	43.010574	51.195562	51.793559	42.580412	54.971314	54.614653	51.653217	49.57964	10.495807	9.800268	20.872645	0.481957000000001	8.66694500000001	9.264942	0.0517950000000056	12.442697	12.086036	9.1246	7.051023	51.503293	54.604221	8.974676	12.075604
18	IN	5	5	25	44.367046	46.610329	54.838382	52.762695	37.405892	43.96257	56.065958	47.260414	51.431815	51.967681	43.813754	45.002265	2.243283	10.471336	8.395649	-6.961154	-0.404476000000003	11.698912	2.893368	7.064769	7.600635	-0.553291999999999	0.635218999999999	50.405759	54.536858	6.038713	10.169812
18	IN	6	1	26	43.134486	44.046515	53.633025	51.640709	36.329841	43.452248	53.283755	48.827922	52.081938	52.730368	43.016227	45.135506	0.912028999999997	10.498539	8.506223	-6.804645	0.317761999999995	10.149269	5.693436	8.947452	9.595882	-0.118259000000002	2.00102	45.869999	50.058335	2.735513	6.923849
18	IN	6	2	27	39.8435	41.264777	48.360358	47.851078	35.055121	42.558218	47.930753	42.593016	47.539019	49.337001	41.936636	41.46529	1.421277	8.516858	8.007578	-4.788379	2.714718	8.087253	2.749516	7.695519	9.493501	2.093136	1.62179	47.518777	48.493291	7.675277	8.649791
18	IN	6	3	28	40.16085	43.310296	47.23401	49.288612	36.392389	45.527921	46.247466	41.546538	51.781569	55.187659	42.486841	45.347712	3.149446	7.07315999999999	9.127762	-3.768461	5.367071	6.086616	1.38568799999999	11.620719	15.026809	2.32599099999999	5.186862	44.506364	46.941958	4.34551399999999	6.781108
18	IN	6	4	29	39.209553	43.626596	47.685647	46.057556	32.678219	42.27224	42.814378	40.181412	53.713982	53.491375	39.847665	40.467571	4.417043	8.476094	6.848003	-6.531334	3.062687	3.604825	0.971859000000002	14.504429	14.281822	0.638112	1.258018	46.099458	47.469942	6.889905	8.260389
18	IN	6	5	30	37.694574	44.208863	45.152411	48.010468	34.3582	43.176843	44.729758	40.038255	47.041171	50.955553	40.436982	42.344469	6.514289	7.457837	10.315894	-3.33637400000001	5.482269	7.03518399999999	2.343681	9.346597	13.260979	2.742408	4.64989499999999	45.443746	46.380753	7.74917199999999	8.686179
18	IN	7	1	31	40.654981	37.381691	50.03557	46.203232	34.301537	36.731892	50.210338	42.552921	45.358843	47.708633	36.604562	41.635937	-3.27329	9.380589	5.548251	-6.353444	-3.923089	9.555357	1.89794	4.703862	7.053652	-4.050419	0.980955999999999	45.939557	46.155157	5.284576	5.500176
18	IN	7	2	32	40.303595	37.931187	51.27347	39.887361	31.208072	34.517579	50.307622	46.062127	44.254631	45.68556	34.283106	41.174655	-2.372408	10.969875	-0.416234000000003	-9.095523	-5.786016	10.004027	5.758532	3.951036	5.381965	-6.020489	0.87106	43.981782	44.399532	3.678187	4.095937
18	IN	7	3	33	43.634358	44.237851	53.349175	57.782357	37.046782	42.247993	52.845999	48.728403	49.895325	52.477119	40.643427	44.791505	0.603493	9.714817	14.147999	-6.587576	-1.386365	9.211641	5.094045	6.260967	8.842761	-2.990931	1.157147	49.458249	53.448597	5.823891	9.814239
18	IN	7	4	34	40.956495	40.833126	51.359997	43.784647	32.037177	38.925177	48.765022	46.011511	48.351812	50.637558	37.035941	42.492108	-0.123368999999997	10.403502	2.828152	-8.919318	-2.031318	7.80852700000001	5.055016	7.39531700000001	9.681063	-3.920554	1.53561300000001	46.833919	50.784622	5.877424	9.828127
18	IN	7	5	35	41.494589	43.759474	50.590693	48.726434	35.476679	41.671971	49.616132	47.638265	49.97736	52.935459	39.00391	46.104929	2.264885	9.096104	7.231845	-6.01791	0.177382000000001	8.121543	6.143676	8.482771	11.44087	-2.490679	4.61034	45.901754	48.478193	4.407165	6.983604
18	IN	8	1	36	38.965523	39.112612	46.582991	46.982587	34.575249	39.729076	47.819174	41.503518	44.535118	48.292033	38.903786	43.249864	0.147089000000001	7.617468	8.017064	-4.390274	0.763553000000002	8.853651	2.537995	5.569595	9.32651000000001	-0.0617370000000008	4.284341	47.617435	47.840729	8.651912	8.87520600000001
18	IN	8	2	37	41.606517	42.59297	50.111086	47.940327	35.341008	40.826784	52.349247	46.762583	49.600836	51.838237	39.91932	42.45834	0.986453000000004	8.504569	6.33381000000001	-6.26550899999999	-0.779732999999993	10.74273	5.156066	7.994319	10.23172	-1.687197	0.851823000000003	48.062837	49.166271	6.45632000000001	7.55975400000001
18	IN	8	3	38	40.607955	44.223014	51.05053	45.604837	35.811946	43.331317	51.352054	44.048145	47.435325	49.288066	41.589696	46.467316	3.615059	10.442575	4.99688200000001	-4.796009	2.723362	10.744099	3.44019	6.82737	8.680111	0.981741000000007	5.859361	48.028848	49.770718	7.42089300000001	9.16276300000001
18	IN	8	4	39	39.981109	39.284936	47.592246	46.492132	32.544759	36.451018	52.899412	44.656811	44.43758	46.864432	34.672418	42.484993	-0.696172999999995	7.61113700000001	6.511023	-7.43635	-3.530091	12.918303	4.675702	4.456471	6.883323	-5.308691	2.50388400000001	47.728257	50.207891	7.747148	10.226782
18	IN	8	5	40	42.530226	42.200165	53.295063	47.343775	33.724936	40.722487	51.672548	45.851227	52.741307	54.865854	37.018021	44.5776	-0.330061000000001	10.764837	4.813549	-8.80529	-1.807739	9.142322	3.321001	10.211081	12.335628	-5.512205	2.047374	52.557056	54.482808	10.02683	11.952582
18	IV	1	1	1	43.028058	42.141658	51.88889	51.14398	38.554572	42.296145	53.372396	49.460736	56.293077	52.375379	39.606355	44.751135	-0.886400000000002	8.860832	8.115922	-4.473486	-0.731912999999999	10.344338	6.432678	13.265019	9.347321	-3.421703	1.723077	52.376337	53.430911	9.348279	10.402853
18	IV	1	2	2	41.203506	47.053861	46.659977	48.627454	36.267372	43.301341	51.231993	48.806401	51.483823	49.262371	43.034854	47.855283	5.850355	5.456471	7.423948	-4.936134	2.097835	10.028487	7.602895	10.280317	8.058865	1.83134800000001	6.651777	48.525697	51.883758	7.322191	10.680252
18	IV	1	3	3	39.918773	40.533925	45.044521	49.584658	33.949963	39.909911	51.06138	47.598628	47.67341	46.348336	38.694415	42.004213	0.615152000000002	5.125748	9.665885	-5.96881	-0.00886200000000059	11.142607	7.679855	7.754637	6.429563	-1.224358	2.08544	47.269807	49.663956	7.351034	9.745183
18	IV	1	4	4	41.85853	41.433704	49.992634	49.253146	34.734808	40.821047	52.210953	48.560715	51.725541	51.716058	38.016609	44.814116	-0.424826000000003	8.134104	7.394616	-7.123722	-1.037483	10.352423	6.702185	9.867011	9.85752799999999	-3.841921	2.955586	47.143091	50.025922	5.284561	8.167392
18	IV	1	5	5	43.036303	46.165428	55.256954	58.340563	41.409468	48.240189	50.301044	48.648473	61.472425	56.319326	44.263048	46.549576	3.129125	12.220651	15.30426	-1.626835	5.203886	7.264741	5.61217000000001	18.436122	13.283023	1.226745	3.51327300000001	50.755417	54.128002	7.719114	11.091699
18	IV	2	1	6	39.527603	40.765438	43.971256	48.973282	34.590586	36.759424	50.242124	44.653971	45.855993	46.3251	38.527264	42.803015	1.237835	4.443653	9.445679	-4.937017	-2.768179	10.714521	5.126368	6.32839	6.797497	-1.000339	3.275412	42.658452	46.246523	3.130849	6.71892
18	IV	2	2	7	39.485128	41.290226	44.286988	50.042134	34.282672	38.775405	52.134796	47.91863	45.555829	45.417314	39.033439	42.431123	1.80509799999999	4.80186	10.557006	-5.20245600000001	-0.709723000000004	12.649668	8.433502	6.070701	5.93218599999999	-0.451689000000002	2.945995	44.690036	48.899592	5.204908	9.414464
18	IV	2	3	8	36.763123	36.219206	43.565737	41.35373	29.449757	33.594735	43.637093	41.567008	46.536854	45.390842	30.771396	37.85161	-0.543917	6.802614	4.590607	-7.313366	-3.168388	6.87397	4.803885	9.773731	8.627719	-5.991727	1.088487	41.811452	44.942476	5.048329	8.179353
18	IV	2	4	9	40.481429	42.936566	49.70005	47.834735	34.885469	39.868547	50.160704	45.410276	51.985019	51.474397	38.298266	43.944382	2.455137	9.218621	7.353306	-5.59596	-0.612881999999999	9.679275	4.928847	11.50359	10.992968	-2.183163	3.462953	44.037304	45.572142	3.555875	5.090713
18	IV	2	5	10	42.166165	44.763142	55.092018	50.539653	34.720906	41.887221	49.614169	48.247836	52.23952	52.928165	42.279439	46.31543	2.596977	12.925853	8.373488	-7.445259	-0.278944000000003	7.448004	6.081671	10.073355	10.762	0.113274000000004	4.149265	43.860152	45.51513	1.693987	3.348965
18	IV	3	1	11	38.700597	38.000494	46.633987	44.777503	33.444471	37.890286	46.800729	41.316995	41.458384	44.874431	37.296299	40.804394	-0.700102999999999	7.93339	6.076906	-5.256126	-0.810310999999999	8.10013199999999	2.616398	2.757787	6.173834	-1.404298	2.103797	43.208561	45.624485	4.507964	6.923888
18	IV	3	2	12	39.606227	41.642918	47.390736	49.954917	33.648416	37.84316	46.692766	46.200216	47.045533	45.588751	36.815224	43.809665	2.036691	7.784509	10.34869	-5.957811	-1.763067	7.086539	6.593989	7.439306	5.98252400000001	-2.791003	4.20343800000001	44.560215	47.446658	4.953988	7.840431
18	IV	3	3	13	40.055161	46.606012	47.853311	49.773849	36.614593	44.818364	47.801508	45.633614	51.907259	52.809218	43.468198	42.407366	6.550851	7.79815	9.718688	-3.440568	4.763203	7.746347	5.578453	11.852098	12.754057	3.413037	2.352205	44.278701	46.508549	4.22354	6.453388
18	IV	3	4	14	40.67096	42.684863	49.021267	51.008666	37.79338	41.814495	47.625764	44.818586	50.913418	50.508859	39.770282	42.611834	2.013903	8.350307	10.337706	-2.87758	1.143535	6.954804	4.147626	10.242458	9.837899	-0.900677999999999	1.940874	44.797206	49.033102	4.126246	8.362142
18	IV	3	5	15	39.607837	43.082437	45.267152	48.656722	33.991991	43.587728	45.236	44.578274	49.061706	47.85369	41.064841	43.606858	3.4746	5.659315	9.048885	-5.615846	3.97989099999999	5.62816299999999	4.970437	9.453869	8.245853	1.457004	3.999021	47.621465	48.94887	8.013628	9.341033
18	IV	4	1	16	42.316515	40.195021	56.113254	46.708871	33.559769	37.025962	49.305353	47.961231	52.142969	51.049943	33.391935	40.995033	-2.12149400000001	13.796739	4.392356	-8.756746	-5.290553	6.98883799999999	5.644716	9.826454	8.733428	-8.92458000000001	-1.321482	48.624771	50.807779	6.308256	8.49126399999999
18	IV	4	2	17	41.683344	44.897015	52.391923	54.897047	40.55613	43.315765	46.780482	43.773574	54.288139	48.915061	41.559533	45.623872	3.21367100000001	10.708579	13.213703	-1.127214	1.632421	5.097138	2.09023000000001	12.604795	7.231717	-0.123810999999996	3.940528	47.848317	52.676552	6.164973	10.993208
18	IV	4	3	18	39.377341	41.414212	48.026457	46.009324	33.260551	39.392053	48.297799	44.491887	47.953732	44.574949	38.27978	41.332297	2.036871	8.649116	6.631983	-6.11679	0.0147119999999958	8.920458	5.114546	8.576391	5.197608	-1.097561	1.954956	44.602735	46.549787	5.225394	7.172446
18	IV	4	4	19	39.145997	40.515861	44.450163	48.228749	35.025196	38.536158	47.034304	44.676332	46.659712	47.327108	38.396856	43.072986	1.369864	5.304166	9.082752	-4.120801	-0.609839000000001	7.888307	5.530335	7.513715	8.181111	-0.749141000000002	3.926989	43.029751	44.729642	3.883754	5.583645
18	IV	4	5	20	40.442689	48.259716	49.019892	56.413336	38.19797	43.140246	50.807151	47.372103	48.648537	47.22735	46.098604	47.001799	7.817027	8.577203	15.970647	-2.244719	2.697557	10.364462	6.929414	8.205848	6.784661	5.655915	6.55911	43.246369	47.763404	2.80368	7.320715
18	IV	5	1	21	40.364697	39.173342	45.78486	49.394455	38.526737	40.24393	49.724016	43.93903	46.059951	46.268124	39.119159	44.159198	-1.191355	5.420163	9.029758	-1.83796	-0.120767000000001	9.359319	3.574333	5.695254	5.903427	-1.245538	3.794501	43.511747	44.615251	3.14705	4.250554
18	IV	5	2	22	41.353526	42.507273	50.910777	49.072458	35.741961	44.054804	49.770302	46.045698	51.664723	50.920097	41.493826	43.718817	1.153747	9.557251	7.718932	-5.611565	2.70127799999999	8.416776	4.692172	10.311197	9.566571	0.140299999999996	2.365291	47.515776	49.204494	6.16225	7.85096799999999
18	IV	5	3	23	41.105622	45.946337	52.570523	54.866072	37.436364	42.02467	50.477127	43.847565	50.267018	47.279243	40.220958	46.407026	4.840715	11.464901	13.76045	-3.669258	0.919048000000004	9.37150500000001	2.74194300000001	9.161396	6.173621	-0.884663999999994	5.30140400000001	48.430477	49.544241	7.32485500000001	8.438619
18	IV	5	4	24	40.348011	42.507356	49.96314	48.22604	34.949537	39.765438	48.389557	46.783534	46.693536	46.764421	39.555986	44.954076	2.159345	9.615129	7.878029	-5.398474	-0.582572999999996	8.041546	6.435523	6.345525	6.41641	-0.792025000000002	4.606065	44.637481	46.102081	4.28947	5.75407
18	IV	5	5	25	38.427097	40.236842	44.536298	45.389228	31.478404	36.013046	47.048953	46.422703	42.762213	43.086384	35.541236	45.509231	1.809745	6.109201	6.962131	-6.948693	-2.414051	8.62185599999999	7.995606	4.335116	4.659287	-2.88586100000001	7.082134	40.618612	42.370532	2.191515	3.94343499999999
18	IV	6	1	26	40.665535	43.929946	46.725079	49.347263	35.804488	39.426574	51.497806	46.416859	45.737518	47.047127	41.092607	46.402623	3.264411	6.059544	8.681728	-4.861047	-1.238961	10.832271	5.751324	5.071983	6.381592	0.427072000000003	5.737088	43.96369	45.06069	3.298155	4.395155
18	IV	6	2	27	42.501553	48.067409	50.157608	53.275669	38.091456	44.124391	52.319273	46.195446	52.96902	51.38551	43.797883	49.772861	5.565856	7.656055	10.774116	-4.410097	1.622838	9.81772	3.693893	10.467467	8.883957	1.29633	7.271308	47.372339	50.214749	4.870786	7.713196
18	IV	6	3	28	37.933364	40.09341	45.174477	48.232021	33.612246	37.85316	49.25098	44.75552	45.010447	43.929793	35.897685	42.875375	2.160046	7.24111300000001	10.298657	-4.321118	-0.0802039999999948	11.317616	6.822156	7.077083	5.996429	-2.03567899999999	4.942011	41.607668	44.965567	3.674304	7.032203
18	IV	6	4	29	40.611353	44.548337	46.848201	46.965206	35.073139	41.085284	50.20499	46.120533	45.199545	46.765726	39.21084	46.515481	3.936984	6.236848	6.353853	-5.538214	0.473931	9.593637	5.50918	4.588192	6.154373	-1.400513	5.904128	45.218813	48.099573	4.60746	7.48822
18	IV	6	5	30	41.475127	49.556843	47.385572	48.749393	34.959058	43.187316	51.530737	45.697757	49.086908	50.687928	42.374523	49.417505	8.081716	5.910445	7.274266	-6.516069	1.712189	10.05561	4.22263	7.611781	9.212801	0.899396000000003	7.942378	45.366878	45.307218	3.891751	3.832091
18	IV	7	1	31	39.862347	46.184999	49.189564	55.406759	38.486441	46.413593	46.46781	45.656558	51.363557	51.465146	46.573891	47.329219	6.322652	9.327217	15.544412	-1.375906	6.551246	6.605463	5.794211	11.50121	11.602799	6.711544	7.466872	43.699603	45.741778	3.837256	5.879431
18	IV	7	2	32	39.250148	43.193052	49.169349	52.062309	35.639302	41.343301	46.449761	43.392354	51.560917	50.820304	41.452801	44.059973	3.942904	9.91920099999999	12.812161	-3.610846	2.09315299999999	7.199613	4.14220599999999	12.310769	11.570156	2.202653	4.809825	42.185819	42.27509	2.935671	3.024942
18	IV	7	3	33	40.533839	41.933333	55.38568	49.225895	35.98491	41.564688	46.725914	43.817959	51.606373	51.046242	39.606701	43.947593	1.399494	14.851841	8.692056	-4.548929	1.030849	6.192075	3.28412	11.072534	10.512403	-0.927137999999999	3.413754	46.945701	47.831229	6.411862	7.29739
18	IV	7	4	34	39.241271	45.548196	43.141253	50.17857	37.028102	42.682213	48.849966	44.934962	44.143253	46.28434	44.530648	44.360083	6.306925	3.899982	10.937299	-2.213169	3.440942	9.608695	5.693691	4.901982	7.043069	5.289377	5.11881200000001	39.332442	39.784226	0.0911710000000028	0.542954999999999
18	IV	7	5	35	37.935591	46.476698	41.976377	50.868059	36.058671	42.741708	46.952777	42.375892	46.621807	44.879615	43.426487	43.51083	8.541107	4.040786	12.932468	-1.87692000000001	4.806117	9.017186	4.440301	8.68621599999999	6.944024	5.490896	5.575239	41.110134	43.821702	3.174543	5.886111
18	IV	8	1	36	39.294354	36.875298	48.494279	48.759898	34.895501	38.523847	49.250549	44.93366	47.938804	45.978085	34.886425	38.703655	-2.419056	9.199925	9.465544	-4.398853	-0.770506999999995	9.956195	5.639306	8.64445	6.683731	-4.407929	-0.590699000000001	45.978682	47.955951	6.684328	8.661597
18	IV	8	2	37	42.009268	44.338621	49.062192	54.281962	38.566511	44.254249	52.735192	47.969025	51.904544	49.70197	43.127476	46.136988	2.329353	7.052924	12.272694	-3.442757	2.244981	10.725924	5.959757	9.895276	7.692702	1.118208	4.12772	47.02602	49.792391	5.016752	7.783123
18	IV	8	3	38	40.517314	43.760201	49.040089	53.897972	39.198987	43.313707	51.188039	46.952568	51.595644	48.114649	44.141605	44.75904	3.242887	8.522775	13.380658	-1.318327	2.796393	10.670725	6.435254	11.07833	7.597335	3.624291	4.241726	42.72809	45.957881	2.210776	5.440567
18	IV	8	4	39	40.955187	41.446009	51.265538	48.95263	36.36108	40.409986	51.47292	45.529335	50.192501	48.227351	38.674006	41.762577	0.490821999999994	10.310351	7.997443	-4.594107	-0.545200999999999	10.517733	4.574148	9.237314	7.272164	-2.281181	0.807389999999998	46.351526	48.798467	5.396339	7.84328
18	IV	8	5	40	37.450912	40.895353	43.391621	44.649371	34.612074	38.66735	46.881759	43.069933	46.274494	42.192128	38.072878	41.647064	3.444441	5.940709	7.198459	-2.838838	1.216438	9.430847	5.619021	8.82358199999999	4.74121599999999	0.621966	4.196152	39.04748	41.916049	1.596568	4.465137
18	NB	1	1	1	41.736409	45.14804	56.355009	55.369616	37.798874	42.907353	48.209423	43.889956	52.350275	48.333667	41.515217	43.781926	3.411631	14.6186	13.633207	-3.937535	1.170944	6.473014	2.153547	10.613866	6.597258	-0.221192000000002	2.045517	49.67965	54.023942	7.943241	12.287533
18	NB	1	2	2	43.313858	41.988779	56.899513	46.684934	33.982986	40.161852	51.536039	46.714871	52.370016	50.269045	36.746452	45.585284	-1.325079	13.585655	3.371076	-9.33087200000001	-3.152006	8.222181	3.401013	9.056158	6.955187	-6.56740600000001	2.271426	50.797763	54.776796	7.483905	11.462938
18	NB	1	3	3	42.428777	36.379192	53.427266	43.071482	31.510705	35.381824	53.630306	50.404638	45.490735	45.125965	34.208271	40.782522	-6.04958499999999	10.998489	0.642705000000007	-10.918072	-7.04695299999999	11.201529	7.975861	3.061958	2.697188	-8.22050599999999	-1.646255	48.949319	53.441271	6.52054200000001	11.012494
18	NB	1	4	4	43.559363	45.618977	52.747198	47.08459	37.36423	44.981574	56.098104	50.085592	51.394937	50.241689	43.581936	47.383522	2.059614	9.187835	3.525227	-6.195133	1.422211	12.538741	6.526229	7.835574	6.682326	0.0225730000000013	3.824159	47.871146	52.486429	4.31178300000001	8.927066
18	NB	1	5	5	43.903338	49.39805	56.742325	52.437123	37.855755	45.06345	54.853464	47.147962	55.013704	53.921131	43.32151	47.940637	5.494712	12.838987	8.533785	-6.047583	1.16011200000001	10.950126	3.244624	11.110366	10.017793	-0.581827999999994	4.037299	53.052799	58.731514	9.149461	14.828176
18	NB	2	1	6	44.010648	43.280882	57.746432	47.757743	35.961449	38.66972	53.765154	50.245894	52.229863	52.265644	39.606258	45.938377	-0.729766000000005	13.735784	3.74709499999999	-8.049199	-5.34092800000001	9.754506	6.235246	8.219215	8.254996	-4.40439000000001	1.927729	49.074771	50.168977	5.064123	6.15832899999999
18	NB	2	2	7	43.228703	42.690451	55.386192	45.046679	35.273887	40.491834	49.637263	45.404388	53.458085	48.792297	41.624953	45.561154	-0.538252	12.157489	1.81797599999999	-7.954816	-2.73686900000001	6.40855999999999	2.17568499999999	10.229382	5.56359399999999	-1.60375000000001	2.332451	50.533529	51.893238	7.304826	8.66453499999999
18	NB	2	3	8	38.939498	43.052536	47.046451	45.739998	35.214682	43.193638	47.740266	40.951249	47.489495	46.318746	41.298497	41.561808	4.113038	8.106953	6.8005	-3.724816	4.25414	8.800768	2.011751	8.549997	7.379248	2.358999	2.62231	46.81403	49.040908	7.874532	10.10141
18	NB	2	4	9	44.57877	43.004453	57.519861	56.074046	36.277366	39.046504	57.377013	50.793728	48.891342	50.046212	39.340816	44.958819	-1.574317	12.941091	11.495276	-8.301404	-5.532266	12.798243	6.214958	4.312572	5.467442	-5.237954	0.380049	50.212839	53.667354	5.634069	9.088584
18	NB	2	5	10	48.196366	54.588315	62.438465	61.237451	44.924548	55.015214	56.406333	51.595724	64.897558	64.590893	51.196672	51.600815	6.391949	14.242099	13.041085	-3.271818	6.818848	8.209967	3.399358	16.701192	16.394527	3.000306	3.404449	54.789685	59.145615	6.593319	10.949249
18	NB	3	1	11	44.607735	37.662884	56.812723	50.43698	34.65489	36.775877	55.163408	49.680853	50.646333	50.853537	36.367882	43.595874	-6.944851	12.204988	5.829245	-9.952845	-7.831858	10.555673	5.073118	6.038598	6.245802	-8.239853	-1.011861	51.672632	53.404709	7.064897	8.796974
18	NB	3	2	12	45.186294	42.231059	58.141816	43.93457	33.420476	39.699005	54.285214	50.092573	54.977476	54.081475	38.452236	43.538656	-2.95523499999999	12.955522	-1.251724	-11.765818	-5.487289	9.09892000000001	4.906279	9.79118200000001	8.895181	-6.734058	-1.64763799999999	52.56957	55.189945	7.383276	10.003651
18	NB	3	3	13	48.359338	50.49715	64.700896	63.254218	42.493956	47.318767	59.024184	52.261729	59.759392	56.679049	49.495262	51.22555	2.137812	16.341558	14.89488	-5.865382	-1.040571	10.664846	3.902391	11.400054	8.319711	1.135924	2.866212	55.584161	57.393207	7.224823	9.033869
18	NB	3	4	14	43.567285	44.736187	53.401165	50.349169	35.366158	43.762784	56.471985	50.32051	50.413344	51.010769	41.450137	44.656744	1.168902	9.83388	6.78188400000001	-8.201127	0.195499000000005	12.9047	6.753225	6.846059	7.44348400000001	-2.117148	1.08945900000001	50.693339	54.209155	7.126054	10.64187
18	NB	3	5	15	48.144749	55.691218	55.002647	55.525799	41.797586	51.968804	62.456602	53.831614	58.537658	59.776188	53.270581	53.639306	7.546469	6.85789800000001	7.38105	-6.34716299999999	3.824055	14.311853	5.686865	10.392909	11.631439	5.125832	5.494557	54.860185	61.178706	6.715436	13.033957
18	NB	4	1	16	47.003764	47.43638	59.994766	51.310612	39.51106	46.884421	58.832539	54.308014	57.280384	59.979318	47.199532	50.811934	0.432616000000003	12.991002	4.306848	-7.492704	-0.119342999999994	11.828775	7.30425	10.27662	12.975554	0.195768000000001	3.80817	52.967409	56.632589	5.96364500000001	9.62882500000001
18	NB	4	2	17	46.666822	46.898503	58.933384	52.687869	38.484891	41.840184	56.404752	49.934289	58.024584	57.422176	41.896061	48.78236	0.231680999999995	12.266562	6.021047	-8.18193100000001	-4.826638	9.73793	3.267467	11.357762	10.755354	-4.770761	2.11553799999999	52.340736	52.293248	5.673914	5.626426
18	NB	4	3	18	44.435214	45.637801	58.127324	62.597762	42.501699	46.190671	54.586054	49.345585	54.753769	54.228416	44.007764	47.334982	1.202587	13.69211	18.162548	-1.933515	1.755457	10.15084	4.910371	10.318555	9.793202	-0.42745	2.89976799999999	50.325574	53.110817	5.89036	8.675603
18	NB	4	4	19	46.477301	53.854572	57.026064	59.223436	44.446157	53.516183	59.375446	50.134449	63.737669	64.116714	50.518436	53.354311	7.377271	10.548763	12.746135	-2.031144	7.038882	12.898145	3.657148	17.260368	17.639413	4.041135	6.87701000000001	55.728526	58.335969	9.25122500000001	11.858668
18	NB	4	5	20	43.519199	46.564307	53.623089	48.694754	35.903883	40.880152	53.82939	47.475244	52.643468	52.4347	42.572484	50.046575	3.045108	10.10389	5.175555	-7.615316	-2.639047	10.310191	3.956045	9.124269	8.915501	-0.946714999999998	6.527376	49.791893	53.176113	6.272694	9.656914
18	NB	5	1	21	39.154658	40.799093	50.270952	46.396911	33.141186	40.016488	49.516538	44.404967	47.79094	48.362741	37.727595	42.729619	1.644435	11.116294	7.24225300000001	-6.013472	0.861830000000005	10.36188	5.250309	8.636282	9.208083	-1.427063	3.574961	46.869046	46.891175	7.714388	7.736517
18	NB	5	2	22	39.836623	38.575056	50.483117	51.617689	35.488467	37.687263	49.623389	46.526005	43.389333	44.32522	36.410704	40.402481	-1.26156700000001	10.646494	11.781066	-4.348156	-2.14936	9.786766	6.68938199999999	3.55271	4.488597	-3.425919	0.565857999999999	45.220585	46.04221	5.383962	6.20558699999999
18	NB	5	3	23	42.332812	41.27523	57.439972	47.458779	34.56717	39.91244	50.047527	46.676599	48.003856	48.342346	38.247518	41.841095	-1.057582	15.10716	5.125967	-7.765642	-2.420372	7.71471500000001	4.34378700000001	5.671044	6.009534	-4.085294	-0.491716999999994	49.098669	50.155952	6.765857	7.82314
18	NB	5	4	24	42.540682	45.315672	53.985916	49.515618	37.954188	42.929416	52.543583	46.931393	47.722006	51.805229	43.59231	46.927682	2.77499	11.445234	6.97493600000001	-4.58649399999999	0.388734000000007	10.002901	4.390711	5.181324	9.264547	1.051628	4.387	49.477435	49.795031	6.936753	7.254349
18	NB	5	5	25	42.581805	40.453384	53.645752	50.795221	34.122047	36.893043	53.181114	50.336985	46.996432	46.398084	37.566631	43.096933	-2.128421	11.063947	8.213416	-8.459758	-5.688762	10.599309	7.75518	4.414627	3.81627899999999	-5.015174	0.515127999999997	46.006891	48.243034	3.425086	5.661229
18	NB	6	1	26	39.263509	42.736802	48.389698	47.8649	35.161714	39.060804	49.401899	44.565201	48.485846	48.079642	39.575016	42.720382	3.473293	9.126189	8.601391	-4.101795	-0.202705000000002	10.13839	5.301692	9.222337	8.816133	0.311506999999999	3.456873	44.681868	46.480184	5.418359	7.216675
18	NB	6	2	27	36.529865	37.648389	44.136862	44.323769	31.452358	34.429538	45.509493	41.439429	42.906339	41.489752	33.245987	39.683041	1.118524	7.606997	7.793904	-5.077507	-2.100327	8.979628	4.909564	6.376474	4.959887	-3.283878	3.153176	43.664803	44.928292	7.134938	8.398427
18	NB	6	3	28	38.165997	40.425336	47.762089	46.602321	35.243929	39.497052	46.887365	43.671013	44.040462	44.837443	43.225489	39.84328	2.259339	9.59609200000001	8.43632400000001	-2.922068	1.331055	8.72136800000001	5.505016	5.874465	6.671446	5.05949200000001	1.677283	42.693609	43.971422	4.527612	5.805425
18	NB	6	4	29	41.693733	43.10909	50.053006	52.602901	38.623214	43.282542	52.504974	48.406546	53.830418	51.823156	43.115265	43.39447	1.415357	8.359273	10.909168	-3.070519	1.588809	10.811241	6.712813	12.136685	10.129423	1.421532	1.700737	45.211085	50.213336	3.517352	8.519603
18	NB	6	5	30	38.869084	40.662481	47.059328	46.245037	34.681244	37.717481	49.744764	43.878676	46.577656	46.275786	38.396911	41.264126	1.793397	8.190244	7.375953	-4.18784	-1.151603	10.87568	5.009592	7.708572	7.406702	-0.472172999999998	2.395042	44.014677	47.599031	5.145593	8.729947
18	NB	7	1	31	41.005453	46.783713	51.710824	50.860999	36.876807	42.275678	50.071055	45.82371	50.730696	48.460768	42.787892	46.477881	5.77826	10.705371	9.855546	-4.128646	1.270225	9.065602	4.818257	9.725243	7.455315	1.782439	5.47242799999999	48.510059	48.765201	7.504606	7.75974799999999
18	NB	7	2	32	42.792113	43.507205	58.526837	53.839775	36.921924	42.223815	52.383172	48.395363	54.940087	51.927704	39.896032	44.635034	0.715091999999999	15.734724	11.047662	-5.870189	-0.568297999999999	9.591059	5.60325	12.147974	9.135591	-2.896081	1.842921	49.273436	53.206486	6.481323	10.414373
18	NB	7	3	33	39.277391	41.195538	47.446127	49.05483	35.050267	42.677697	48.386817	44.924818	48.482619	48.130632	39.262788	41.442778	1.918147	8.168736	9.777439	-4.227124	3.400306	9.109426	5.647427	9.205228	8.853241	-0.014603000000001	2.165387	45.496246	47.333265	6.218855	8.055874
18	NB	7	4	34	44.315599	45.447964	55.85482	48.39615	35.959468	42.665594	58.033694	49.448265	55.134611	53.3367	42.374949	46.151371	1.132365	11.539221	4.080551	-8.356131	-1.650005	13.718095	5.132666	10.819012	9.021101	-1.94065	1.835772	50.368355	57.962989	6.052756	13.64739
18	NB	7	5	35	44.725034	46.509685	54.603836	50.209353	38.376415	45.635406	56.390803	51.375108	54.377517	57.13203	46.981276	47.731567	1.784651	9.878802	5.484319	-6.348619	0.910372000000002	11.665769	6.650074	9.652483	12.406996	2.256242	3.006533	49.537042	53.84818	4.812008	9.123146
18	NB	8	1	36	39.892887	42.522922	53.347708	49.87351	35.636633	44.559806	48.611795	45.85442	49.72026	51.555124	42.995633	41.738607	2.630035	13.454821	9.980623	-4.256254	4.666919	8.718908	5.961533	9.827373	11.662237	3.102746	1.84572	45.98226	47.036617	6.08937299999999	7.14373
18	NB	8	2	37	44.529364	44.655157	56.228488	56.479987	41.389542	46.543621	56.623195	50.779274	53.313762	53.926761	46.431028	47.948791	0.125793000000002	11.699124	11.950623	-3.139822	2.014257	12.093831	6.24991	8.784398	9.397397	1.901664	3.419427	50.913489	54.541227	6.384125	10.011863
18	NB	8	3	38	41.599156	49.073012	54.551833	56.338146	38.452687	50.182218	50.563055	45.236939	57.007934	57.375068	48.198846	46.676714	7.473856	12.952677	14.73899	-3.146469	8.583062	8.963899	3.637783	15.408778	15.775912	6.59969	5.077558	47.702013	53.35212	6.102857	11.752964
18	NB	8	4	39	39.793727	44.85335	53.066003	47.033115	35.621667	38.994319	49.020213	42.925934	47.951991	47.221238	39.938913	45.076105	5.059623	13.272276	7.23938800000001	-4.17205999999999	-0.799408	9.226486	3.132207	8.158264	7.427511	0.145186000000002	5.282378	45.857577	47.401336	6.06385	7.607609
18	NB	8	5	40	39.079461	39.372124	51.044155	46.085409	31.618109	36.407903	49.644204	46.759634	44.589026	46.262049	36.045702	40.232762	0.292662999999997	11.964694	7.005948	-7.461352	-2.671558	10.564743	7.680173	5.50956499999999	7.182588	-3.033759	1.153301	46.241062	49.527285	7.161601	10.447824
18	PL	1	1	1	34.689351	40.838511	43.855741	41.188611	31.33981	38.086811	41.902044	37.939821	43.638156	41.953164	36.816677	40.27322	6.14915999999999	9.16639	6.49926	-3.349541	3.39746	7.21269299999999	3.25047	8.948805	7.263813	2.127326	5.583869	40.125476	39.977393	5.436125	5.288042
18	PL	1	2	2	36.122111	38.156795	45.535716	41.56877	31.056598	36.006801	45.364983	41.438802	44.040948	38.503411	36.130854	38.350325	2.03468400000001	9.413605	5.446659	-5.065513	-0.115309999999994	9.24287200000001	5.31669100000001	7.918837	2.3813	0.00874300000000261	2.228214	41.33504	40.065978	5.212929	3.943867
18	PL	1	3	3	37.149598	38.287489	45.404102	42.931364	31.628982	36.602469	43.843645	41.341145	44.236434	41.200993	35.380278	40.626393	1.137891	8.254504	5.781766	-5.520616	-0.547128999999998	6.694047	4.191547	7.08683600000001	4.051395	-1.76932	3.476795	40.363135	41.343444	3.213537	4.193846
18	PL	1	4	4	33.669204	37.873017	42.219892	40.407578	30.190861	35.851541	41.550285	38.309412	41.156023	38.694471	34.788705	36.773704	4.203813	8.550688	6.738374	-3.478343	2.182337	7.881081	4.640208	7.486819	5.025267	1.119501	3.1045	37.786033	36.796959	4.116829	3.127755
18	PL	1	5	5	35.021902	36.68027	44.951196	43.772422	31.588077	36.086759	42.254662	39.92693	41.970225	42.244177	33.892882	39.69105	1.658368	9.92929400000001	8.75052	-3.433825	1.064857	7.23276000000001	4.905028	6.948323	7.222275	-1.12902	4.669148	40.203469	40.162103	5.181567	5.140201
18	PL	2	1	6	34.423563	37.340661	42.011413	39.995148	31.970008	36.778649	42.140201	38.969441	39.798411	41.865154	35.921564	38.344752	2.917098	7.58785	5.571585	-2.453555	2.355086	7.716638	4.545878	5.374848	7.441591	1.498001	3.921189	38.677736	36.806982	4.254173	2.383419
18	PL	2	2	7	34.505108	41.052278	42.315072	45.26955	32.741285	39.559053	42.2288	39.005994	44.882875	43.69928	37.165643	38.62474	6.54717	7.809964	10.764442	-1.763823	5.053945	7.723692	4.500886	10.377767	9.194172	2.660535	4.119632	39.545104	38.485184	5.039996	3.980076
18	PL	2	3	8	35.29499	45.659323	43.343782	45.839151	34.792498	43.298473	42.169191	39.559456	43.626045	43.659611	42.977933	42.783566	10.364333	8.048792	10.544161	-0.502491999999997	8.003483	6.874201	4.264466	8.331055	8.364621	7.682943	7.488576	41.200229	40.090384	5.905239	4.795394
18	PL	2	4	9	35.869673	36.350453	42.844351	39.15901	30.235276	35.380169	45.310992	43.767312	41.240589	39.82525	34.294595	38.961988	0.480780000000003	6.974678	3.289337	-5.634397	-0.489503999999997	9.441319	7.897639	5.370916	3.955577	-1.575078	3.092315	40.132716	38.426862	4.263043	2.557189
18	PL	2	5	10	35.49536	36.246592	44.541532	34.926165	29.155987	34.564144	44.34085	42.121908	39.897751	40.592742	32.594877	38.676246	0.751232000000002	9.046172	-0.569195000000001	-6.339373	-0.931215999999999	8.84549000000001	6.626548	4.402391	5.097382	-2.900483	3.180886	39.579068	38.053453	4.083708	2.558093
18	PL	3	1	11	35.619633	45.447639	45.216867	41.763039	31.957025	38.845696	41.113628	39.518349	43.962806	42.390431	36.961537	42.747832	9.828006	9.597234	6.143406	-3.662608	3.226063	5.493995	3.898716	8.343173	6.770798	1.341904	7.128199	40.977106	40.804786	5.357473	5.185153
18	PL	3	2	12	35.352352	39.521605	45.572651	42.247618	33.992239	38.06763	39.057721	37.262556	39.261464	42.782535	37.781407	43.369042	4.169253	10.220299	6.895266	-1.36011300000001	2.715278	3.705369	1.91020399999999	3.90911199999999	7.430183	2.429055	8.01669	40.195127	38.12696	4.842775	2.77460799999999
18	PL	3	3	13	35.457485	39.829343	45.464804	43.120411	31.43945	38.325418	42.088743	39.361769	44.187895	42.139946	36.210606	39.563958	4.371858	10.007319	7.662926	-4.018035	2.867933	6.631258	3.904284	8.73041	6.682461	0.753121	4.106473	40.531338	41.598444	5.073853	6.140959
18	PL	3	4	14	36.187492	38.645535	45.462845	44.864007	32.602614	37.082846	42.499222	39.086341	43.336941	47.014263	34.570899	41.311362	2.458043	9.275353	8.676515	-3.584878	0.895354000000005	6.31173	2.898849	7.149449	10.826771	-1.616593	5.12387	42.31536	41.194518	6.127868	5.007026
18	PL	3	5	15	35.973659	47.124248	45.283112	41.611547	34.010578	42.963698	41.995412	37.823607	44.930446	42.961259	40.539186	43.65146	11.150589	9.309453	5.637888	-1.963081	6.990039	6.021753	1.849948	8.95678700000001	6.9876	4.565527	7.677801	39.716091	40.437105	3.742432	4.463446
18	PL	4	1	16	37.848438	42.986861	49.082452	49.572739	33.457509	39.554081	41.135477	38.844167	49.165788	46.845405	37.943278	42.130641	5.138423	11.234014	11.724301	-4.390929	1.70564299999999	3.287039	0.995728999999997	11.31735	8.996967	0.0948399999999978	4.282203	43.644254	43.309578	5.79581599999999	5.46114
18	PL	4	2	17	35.259317	39.830217	43.704071	43.17885	31.535059	35.978514	43.673445	39.310201	40.587469	41.380512	33.789386	39.090767	4.57089999999999	8.444754	7.91953299999999	-3.724258	0.719196999999994	8.414128	4.050884	5.328152	6.121195	-1.469931	3.83145	40.218299	37.900123	4.958982	2.640806
18	PL	4	3	18	36.156453	37.120865	47.169481	44.350918	33.732327	38.469136	38.579915	38.256032	45.302884	46.324296	38.682628	41.034404	0.964412000000003	11.013028	8.194465	-2.424126	2.312683	2.423462	2.099579	9.146431	10.167843	2.526175	4.877951	38.617925	38.604724	2.461472	2.448271
18	PL	4	4	19	36.684471	35.754799	45.448418	39.033312	31.644594	33.084496	46.103753	41.523687	40.79212	40.5337	31.251565	39.419399	-0.929672000000004	8.76394699999999	2.348841	-5.039877	-3.599975	9.419282	4.839216	4.10764899999999	3.849229	-5.432906	2.734928	41.801211	41.53358	5.11674	4.849109
18	PL	4	5	20	39.068059	39.238511	52.410734	45.41753	34.639344	41.008288	44.362693	41.400623	47.823976	50.366547	38.151757	43.949799	0.170452000000004	13.342675	6.349471	-4.428715	1.940229	5.294634	2.332564	8.755917	11.298488	-0.916301999999995	4.88174	43.385792	44.836982	4.317733	5.768923
18	PL	5	1	21	37.379568	38.976206	46.544419	46.204022	33.38074	38.02873	46.338739	44.013046	41.348654	43.340249	36.183163	40.861583	1.596638	9.164851	8.824454	-3.998828	0.649162000000004	8.959171	6.633478	3.969086	5.960681	-1.196405	3.482015	44.02966	43.530656	6.650092	6.151088
18	PL	5	2	22	37.859489	38.309609	44.57186	41.886243	32.380554	37.54036	45.110499	43.855549	41.848224	42.142019	36.215628	42.601063	0.450119999999998	6.712371	4.026754	-5.47893500000001	-0.319129000000004	7.25100999999999	5.99606	3.988735	4.28252999999999	-1.643861	4.741574	40.525753	43.570027	2.666264	5.710538
18	PL	5	3	23	39.648818	45.489492	49.564058	48.720511	36.777789	41.78524	47.913244	43.422178	47.137223	49.188608	42.324829	44.990571	5.840674	9.91524	9.071693	-2.871029	2.136422	8.264426	3.77336	7.488405	9.53979	2.676011	5.341753	46.43561	48.042237	6.786792	8.393419
18	PL	5	4	24	37.909393	39.614124	46.524677	44.777892	33.658099	38.99423	45.627085	42.272308	44.138225	44.884407	37.073914	40.896614	1.704731	8.615284	6.868499	-4.251294	1.084837	7.717692	4.362915	6.228832	6.975014	-0.835478999999999	2.987221	43.846638	41.253605	5.937245	3.344212
18	PL	5	5	25	38.123747	39.536848	50.246495	44.843445	33.223159	38.226027	46.167098	44.481184	45.11062	45.108279	37.716733	40.333479	1.413101	12.122748	6.719698	-4.900588	0.10228	8.043351	6.357437	6.986873	6.984532	-0.407014000000004	2.209732	42.643639	44.345523	4.519892	6.221776
18	PL	6	1	26	38.579144	41.589729	48.343656	47.308758	35.431884	40.018674	48.16847	44.138801	42.919485	44.587572	39.051096	43.484203	3.010585	9.764512	8.729614	-3.14726	1.43953	9.589326	5.559657	4.340341	6.008428	0.471952000000002	4.905059	44.365038	45.134516	5.785894	6.555372
18	PL	6	2	27	40.229067	41.884608	52.756054	52.351314	38.81198	40.250644	49.280782	45.436806	46.402588	46.791936	39.937226	43.917526	1.655541	12.526987	12.122247	-1.417087	0.0215770000000006	9.051715	5.207739	6.173521	6.562869	-0.291840999999998	3.688459	46.836362	45.460606	6.607295	5.231539
18	PL	6	3	28	39.261824	40.569587	49.7574	45.03986	34.057668	41.354777	46.286382	43.513661	47.404362	49.012605	37.310243	44.072708	1.307763	10.495576	5.778036	-5.204156	2.092953	7.02455800000001	4.251837	8.142538	9.750781	-1.951581	4.810884	45.546086	47.55841	6.28426200000001	8.296586
18	PL	6	4	29	38.317969	42.561256	48.575302	48.095791	36.097582	41.16552	46.461286	42.81815	46.217173	47.226896	40.242856	44.040815	4.243287	10.257333	9.777822	-2.220387	2.847551	8.143317	4.500181	7.899204	8.90892700000001	1.92488700000001	5.722846	46.368046	48.149176	8.050077	9.831207
18	PL	6	5	30	39.81956	46.442017	52.837863	52.676589	37.968571	41.704874	47.477176	44.105257	51.295089	50.633974	41.985712	44.872313	6.622457	13.018303	12.857029	-1.85098900000001	1.88531399999999	7.657616	4.285697	11.475529	10.814414	2.166152	5.052753	44.43603	43.544936	4.61647	3.725376
18	PL	7	1	31	36.41925	39.363237	43.70875	43.892133	33.968546	36.57923	43.070867	38.634469	39.44172	39.343381	37.98895	42.450938	2.943987	7.2895	7.472883	-2.45070399999999	0.159980000000004	6.651617	2.215219	3.02247	2.924131	1.5697	6.031688	41.352004	40.860176	4.932754	4.440926
18	PL	7	2	32	36.963299	45.107423	47.484471	47.320826	35.031167	41.95266	43.726801	41.343604	45.253312	46.166228	42.41999	44.277206	8.144124	10.521172	10.357527	-1.932132	4.989361	6.763502	4.380305	8.290013	9.202929	5.456691	7.313907	42.416809	40.985375	5.45351	4.022076
18	PL	7	3	33	37.973325	42.045129	49.946291	45.347487	33.485758	39.611627	43.068242	40.690246	48.057253	47.380819	37.53885	43.78663	4.071804	11.972966	7.374162	-4.48756700000001	1.638302	5.094917	2.716921	10.083928	9.407494	-0.434475000000006	5.813305	43.280089	43.454322	5.30676399999999	5.480997
18	PL	7	4	34	39.54987	39.970085	54.927975	51.993609	37.574991	40.321686	45.051644	40.854826	47.264029	45.612319	38.825268	44.291095	0.420214999999999	15.378105	12.443739	-1.974879	0.771816000000001	5.501774	1.304956	7.714159	6.062449	-0.724601999999997	4.741225	46.348973	44.427279	6.799103	4.877409
18	PL	7	5	35	37.932449	45.395129	45.463017	48.631024	35.366178	42.018171	44.066009	40.198411	44.832356	45.898664	39.88411	44.934717	7.46268	7.530568	10.698575	-2.566271	4.085722	6.13356	2.265962	6.899907	7.966215	1.951661	7.002268	41.354378	40.163766	3.421929	2.231317
18	PL	8	1	36	37.463907	40.024104	47.973432	54.830823	38.290019	41.137501	44.283979	40.85713	44.819767	44.432763	41.160784	41.696086	2.560197	10.509525	17.366916	0.826112000000002	3.673594	6.820072	3.393223	7.35586	6.968856	3.696877	4.232179	44.094257	41.15583	6.63035	3.691923
18	PL	8	2	37	38.514105	41.158223	50.714903	45.85165	34.77003	37.5614	44.202175	42.622439	45.646696	44.901335	35.942063	42.180077	2.644118	12.200798	7.337545	-3.744075	-0.952705000000002	5.68807	4.108334	7.132591	6.38723	-2.572042	3.665972	43.920329	43.705489	5.406224	5.191384
18	PL	8	3	38	37.487642	42.992893	47.251541	53.732973	38.999501	43.955295	42.52626	39.041812	45.798833	47.581975	44.241961	44.244593	5.505251	9.763899	16.245331	1.511859	6.467653	5.038618	1.55417	8.311191	10.094333	6.754319	6.756951	43.845335	43.562961	6.357693	6.075319
18	PL	8	4	39	38.193431	44.785803	44.571384	52.984087	36.403545	40.412786	51.114655	44.655299	40.638529	41.831996	41.938263	43.421126	6.592372	6.37795300000001	14.790656	-1.789886	2.219355	12.921224	6.461868	2.445098	3.638565	3.744832	5.227695	43.303421	46.343764	5.10999	8.150333
18	PL	8	5	40	36.752127	39.089874	44.691563	46.309207	34.317454	41.198945	43.213802	40.991641	45.647897	44.97952	42.367723	40.443658	2.337747	7.939436	9.55708	-2.434673	4.446818	6.461675	4.239514	8.89577	8.227393	5.615596	3.691531	39.80979	40.41716	3.057663	3.665033
19	IN	1	1	1	46.157775	44.159683	61.975407	57.745373	41.368696	48.665357	55.26289	45.638195	60.608591	61.170276	46.169616	43.284142	-1.998092	15.817632	11.587598	-4.789079	2.507582	9.105115	-0.519579999999998	14.450816	15.012501	0.0118409999999969	-2.873633	54.441078	58.476133	8.283303	12.318358
19	IN	1	2	2	47.048351	51.920656	66.472946	60.62973	43.676759	54.151477	56.966817	45.446082	66.553825	63.311944	48.290567	48.130667	4.872305	19.424595	13.581379	-3.371592	7.103126	9.918466	-1.602269	19.505474	16.263593	1.24221600000001	1.08231600000001	55.539082	59.719652	8.490731	12.671301
19	IN	1	3	3	46.405653	47.332418	64.261645	58.371804	41.444242	50.125568	58.254611	48.687387	65.813869	61.485131	44.716571	44.369732	0.926764999999996	17.855992	11.966151	-4.961411	3.719915	11.848958	2.281734	19.408216	15.079478	-1.689082	-2.035921	53.955497	60.356675	7.549844	13.951022
19	IN	1	4	4	47.23934	49.296483	61.67692	55.490127	42.333348	52.923387	60.635763	45.695952	63.98336	63.963567	47.116247	47.921373	2.057143	14.43758	8.250787	-4.905992	5.684047	13.396423	-1.543388	16.74402	16.724227	-0.123092999999997	0.682033000000004	54.28686	57.366916	7.04752	10.127576
19	IN	1	5	5	46.732997	47.105864	62.256665	53.571424	40.74192	48.419848	58.169867	47.805559	63.445582	64.190891	43.143794	43.740933	0.372866999999999	15.523668	6.838427	-5.991077	1.686851	11.43687	1.072562	16.712585	17.457894	-3.589203	-2.992064	54.822501	57.793561	8.08950400000001	11.060564
19	IN	2	1	6	45.776811	43.284022	63.154182	50.020689	39.711662	41.958708	56.310751	45.186979	62.799008	60.542158	37.526206	40.896826	-2.492789	17.377371	4.243878	-6.06514900000001	-3.818103	10.53394	-0.589832000000001	17.022197	14.765347	-8.250605	-4.879985	54.140429	57.39914	8.363618	11.622329
19	IN	2	2	7	46.27642	51.724916	60.593838	51.28008	39.37549	48.298352	58.977221	49.207097	61.999048	58.217868	44.059862	48.784731	5.448496	14.317418	5.00366	-6.90093	2.021932	12.700801	2.930677	15.722628	11.941448	-2.216558	2.508311	54.009561	57.522891	7.733141	11.246471
19	IN	2	3	8	45.430488	50.909344	61.016852	49.188716	39.58387	49.830504	55.271609	45.655147	65.369293	61.222025	44.590496	48.021367	5.478856	15.586364	3.758228	-5.846618	4.400016	9.841121	0.224659000000003	19.938805	15.791537	-0.839991999999995	2.590879	53.380251	55.944764	7.949763	10.514276
19	IN	2	4	9	47.192575	51.377788	65.027134	55.392019	42.831487	49.570697	59.392171	50.183614	63.391909	62.237763	47.127161	48.419284	4.185213	17.834559	8.199444	-4.361088	2.378122	12.199596	2.991039	16.199334	15.045188	-0.065413999999997	1.226709	52.617197	55.897286	5.424622	8.704711
19	IN	2	5	10	46.204421	45.714338	64.03301	57.893279	41.239196	47.097729	57.825516	49.588255	62.438426	60.998167	40.999126	46.773279	-0.490083000000006	17.828589	11.688858	-4.965225	0.893307999999998	11.621095	3.38383399999999	16.234005	14.793746	-5.20529500000001	0.568857999999999	54.024947	56.992543	7.82052599999999	10.788122
19	IN	3	1	11	49.440916	52.284835	69.944909	60.639855	45.246485	53.737911	61.592393	46.884717	69.008015	65.491648	49.514655	50.037919	2.843919	20.503993	11.198939	-4.194431	4.296995	12.151477	-2.556199	19.567099	16.050732	0.0737389999999962	0.597003000000001	60.101569	65.263287	10.660653	15.822371
19	IN	3	2	12	49.379612	51.865552	67.611519	63.982478	47.775667	53.647248	62.479682	52	67.607942	65.180952	49.81134	50.677624	2.48594	18.231907	14.602866	-1.603945	4.267636	13.10007	2.620388	18.22833	15.80134	0.431728	1.298012	57.835487	61.92257	8.455875	12.542958
19	IN	3	3	13	47.896692	52.023771	68.495925	54.384797	42.042156	51.343326	59.257286	47.391323	65.560067	60.681216	43.545474	47.786578	4.127079	20.599233	6.488105	-5.854536	3.446634	11.360594	-0.505369000000002	17.663375	12.784524	-4.351218	-0.110114000000003	56.186275	58.5506	8.289583	10.653908
19	IN	3	4	14	49.088981	52.099347	63.696268	57.184107	41.932672	48.954888	63.371423	53.919008	62.222735	62.11014	45.254121	52.697206	3.010366	14.607287	8.095126	-7.156309	-0.134093	14.282442	4.830027	13.133754	13.021159	-3.83486	3.608225	55.405339	59.128327	6.316358	10.039346
19	IN	3	5	15	46.619476	47.313296	60.060518	56.682312	40.570624	47.168821	62.115323	51.886895	59.921985	59.524509	44.385318	46.387843	0.693820000000002	13.441042	10.062836	-6.048852	0.549345000000002	15.495847	5.267419	13.302509	12.905033	-2.234158	-0.231633000000002	53.443708	56.858813	6.824232	10.239337
19	IN	4	1	16	48.721734	51.569231	64.665908	55.521322	43.497186	53.141412	62.124085	51.98886	67.789216	64.479903	47.683761	48.673861	2.847497	15.944174	6.799588	-5.224548	4.419678	13.402351	3.267126	19.067482	15.758169	-1.037973	-0.0478729999999956	55.407212	59.063174	6.685478	10.34144
19	IN	4	2	17	45.713249	44.833237	58.645585	46.840083	36.234838	41.65885	59.445756	51.840985	55.584125	54.604632	41.464503	45.763364	-0.880012000000001	12.932336	1.126834	-9.47841099999999	-4.054399	13.732507	6.12773600000001	9.870876	8.891383	-4.248746	0.0501150000000052	52.550948	55.928171	6.837699	10.214922
19	IN	4	3	18	48.305556	46.653622	58.641534	46.45976	38.033682	47.260211	62.940438	54.775388	65.354431	62.425826	43.187382	47.165217	-1.651934	10.335978	-1.845796	-10.271874	-1.045345	14.634882	6.469832	17.048875	14.12027	-5.118174	-1.140339	54.167173	57.682384	5.861617	9.376828
19	IN	4	4	19	47.833023	48.094998	57.960158	48.610565	41.084923	50.609212	63.103441	57.680921	59.282928	56.033968	47.810861	50.022853	0.261975	10.127135	0.777542000000004	-6.74809999999999	2.776189	15.270418	9.847898	11.449905	8.200945	-0.0221619999999945	2.18983	49.849785	53.26136	2.016762	5.42833700000001
19	IN	4	5	20	47.435927	52.451357	62.024015	52.531568	42.219731	51.201672	61.624381	52.602659	66.229379	63.116748	48.746482	50.905591	5.01543	14.588088	5.095641	-5.216196	3.765745	14.188454	5.166732	18.793452	15.680821	1.310555	3.469664	51.574901	56.550237	4.138974	9.11431
19	IN	5	1	21	44.942037	42.495277	56.485941	50.548268	38.607117	43.604914	56.303203	47.156962	54.948926	54.540005	39.98308	42.961953	-2.44676	11.543904	5.606231	-6.33492	-1.337123	11.361166	2.214925	10.006889	9.597968	-4.958957	-1.980084	52.288931	54.367348	7.346894	9.425311
19	IN	5	2	22	52.059422	57.091801	68.652462	59.384326	48.230035	62.872443	66.674916	54.837145	71.382867	68.219377	56.35951	51.393655	5.032379	16.59304	7.324904	-3.829387	10.813021	14.615494	2.777723	19.323445	16.159955	4.300088	-0.665766999999995	61.777724	61.78403	9.718302	9.724608
19	IN	5	3	23	50.537138	45.353352	71.519289	64.476566	45.17682	51.850553	65.482195	51.824682	68.511096	69.006813	45.175117	47.397505	-5.183786	20.982151	13.939428	-5.360318	1.313415	14.945057	1.287544	17.973958	18.469675	-5.362021	-3.139633	58.747032	59.315537	8.209894	8.778399
19	IN	5	4	24	47.135073	45.899886	61.697428	49.305013	37.977439	45.903418	60.740967	48.176065	58.140865	57.596639	42.32799	46.082772	-1.235187	14.562355	2.16994	-9.157634	-1.231655	13.605894	1.040992	11.005792	10.461566	-4.807083	-1.052301	57.962801	59.334272	10.827728	12.199199
19	IN	5	5	25	45.178396	41.521455	57.203011	49.562109	35.429708	42.172317	60.657613	49.029889	53.697384	54.080839	38.310095	43.045886	-3.656941	12.024615	4.383713	-9.748688	-3.006079	15.479217	3.851493	8.518988	8.902443	-6.868301	-2.13251	53.001417	55.669962	7.823021	10.491566
19	IN	6	1	26	49.269844	55.236846	70.166718	59.851272	42.458881	54.182328	59.64434	47.947449	68.023039	66.598916	50.580442	54.012282	5.967002	20.896874	10.581428	-6.810963	4.912484	10.374496	-1.322395	18.753195	17.329072	1.310598	4.742438	55.878636	58.108667	6.608792	8.838823
19	IN	6	2	27	46.786785	48.440043	64.799024	51.730021	38.229767	46.542527	58.434985	49.604157	63.058681	62.134976	41.92712	47.688907	1.653258	18.012239	4.943236	-8.557018	-0.244258000000002	11.6482	2.817372	16.271896	15.348191	-4.859665	0.902121999999999	55.240964	56.882633	8.454179	10.095848
19	IN	6	3	28	49.095797	54.591335	67.778037	53.992538	41.18365	50.207583	61.165095	49.166408	67.893022	65.533056	45.650981	50.451601	5.495538	18.68224	4.89674100000001	-7.912147	1.111786	12.069298	0.0706109999999995	18.797225	16.437259	-3.444816	1.355804	56.883411	57.987716	7.787614	8.891919
19	IN	6	4	29	51.174863	55.410584	64.354968	59.993417	46.359323	54.702488	67.599379	57.627698	67.029658	67.611813	51.538525	54.636146	4.235721	13.180105	8.818554	-4.81554	3.527625	16.424516	6.452835	15.854795	16.43695	0.363661999999998	3.46128299999999	57.746303	60.741149	6.57144	9.566286
19	IN	6	5	30	49.431951	50.892173	67.596328	55.950238	41.398249	48.791161	60.14489	53.23962	60.541906	62.404447	42.715222	52.372095	1.460222	18.164377	6.518287	-8.033702	-0.640789999999996	10.712939	3.807669	11.109955	12.972496	-6.716729	2.940144	58.15525	56.569125	8.723299	7.137174
19	IN	7	1	31	42.777959	49.854767	60.352725	54.137132	41.014569	48.269996	51.577294	40.892633	57.697683	54.915204	46.021756	48.51325	7.076808	17.574766	11.359173	-1.76339	5.492037	8.799335	-1.88532600000001	14.919724	12.137245	3.243797	5.735291	52.041396	53.914276	9.263437	11.136317
19	IN	7	2	32	46.792178	50.410612	66.131993	55.587912	40.740644	48.885174	58.7943	47.139815	60.989006	61.022051	44.332598	47.065242	3.618434	19.339815	8.795734	-6.051534	2.092996	12.002122	0.347636999999999	14.196828	14.229873	-2.45958	0.273063999999998	56.33737	59.308804	9.545192	12.516626
19	IN	7	3	33	44.009749	48.069812	57.195284	47.695496	37.626771	46.701225	54.96889	44.982542	62.202103	61.241697	44.066967	45.952235	4.060063	13.185535	3.685747	-6.382978	2.691476	10.959141	0.972793000000003	18.192354	17.231948	0.0572179999999989	1.942486	51.645556	55.658117	7.635807	11.648368
19	IN	7	4	34	43.232986	46.828311	54.650886	49.496992	37.604223	45.128781	52.502448	44.509015	58.112905	57.271856	41.94297	45.349659	3.595325	11.4179	6.264006	-5.628763	1.895795	9.269462	1.276029	14.879919	14.03887	-1.29001599999999	2.11667300000001	51.222542	53.013371	7.989556	9.780385
19	IN	7	5	35	46.446808	48.118541	63.369608	55.112583	41.820881	50.061131	55.985792	47.940164	64.367568	63.875379	45.689322	48.613333	1.671733	16.9228	8.665775	-4.625927	3.61432300000001	9.53898400000001	1.49335600000001	17.92076	17.428571	-0.757486	2.166525	53.174061	52.990868	6.727253	6.54406
19	IN	8	1	36	42.985511	42.185198	57.088712	52.388153	39.331113	46.284187	52.433482	41.959313	60.007909	56.885757	41.522262	44.56449	-0.800313000000003	14.103201	9.402642	-3.654398	3.298676	9.447971	-1.026198	17.022398	13.900246	-1.463249	1.578979	49.385151	53.281988	6.39964	10.296477
19	IN	8	2	37	45.151659	47.399329	61.649327	51.070995	40.152385	49.376722	55.60694	46.72116	60.964527	58.13663	43.306227	48.013419	2.24767	16.497668	5.919336	-4.999274	4.225063	10.455281	1.569501	15.812868	12.984971	-1.845432	2.86176	54.404718	59.048263	9.253059	13.896604
19	IN	8	3	38	44.818916	48.219633	57.936828	48.520894	38.035244	47.681937	55.222719	45.444484	62.410663	60.086116	44.575934	47.622242	3.400717	13.117912	3.701978	-6.783672	2.863021	10.403803	0.625568000000001	17.591747	15.2672	-0.242982000000005	2.803326	55.630188	60.316462	10.811272	15.497546
19	IN	8	4	39	45.423087	55.245107	57.343041	57.503744	45.161851	56.149155	58.305642	45.372116	64.924864	63.333556	53.423339	51.755558	9.82201999999999	11.919954	12.080657	-0.261236000000004	10.726068	12.882555	-0.0509710000000041	19.501777	17.910469	8.000252	6.332471	53.401919	57.932757	7.978832	12.50967
19	IN	8	5	40	43.19675	46.488884	55.09146	48.099103	38.454335	45.324013	54.820115	45.654396	55.448602	53.03892	44.091308	46.336413	3.292134	11.89471	4.902353	-4.742415	2.127263	11.623365	2.457646	12.251852	9.84217	0.894557999999996	3.139663	51.691676	54.838211	8.494926	11.641461
19	IV	1	1	1	47.229087	46.32498	58.2587	50.274471	38.485614	45.8625	57.801152	48.447598	61.818006	59.732399	41.625513	47.765522	-0.904107000000003	11.029613	3.045384	-8.743473	-1.366587	10.572065	1.218511	14.588919	12.503312	-5.603574	0.536434999999997	56.603304	61.707223	9.374217	14.478136
19	IV	1	2	2	48.976832	54.107505	63.911798	53.936063	42.500223	50.942977	58.401451	49.819063	68.31614	62.822207	45.775571	49.291452	5.130673	14.934966	4.959231	-6.476609	1.966145	9.424619	0.842230999999998	19.339308	13.845375	-3.201261	0.314619999999998	57.84901	59.441377	8.872178	10.464545
19	IV	1	3	3	48.729007	45.005246	58.415287	46.757165	38.793209	44.344505	64.034141	57.022992	58.692592	57.754379	40.334937	44.088168	-3.723761	9.68628	-1.971842	-9.93579800000001	-4.384502	15.305134	8.293985	9.96358499999999	9.025372	-8.39407000000001	-4.640839	55.580954	58.784107	6.851947	10.0551
19	IV	1	4	4	48.937709	49.299323	58.865603	54.183753	42.335943	51.501772	62.092381	51.375045	63.470871	61.737501	46.55089	49.805485	0.361614000000003	9.927894	5.246044	-6.601766	2.564063	13.154672	2.437336	14.533162	12.799792	-2.386819	0.867775999999999	56.100486	61.412493	7.162777	12.474784
19	IV	1	5	5	48.992516	48.466102	59.511729	51.243243	41.915235	46.913122	62.942208	54.90345	59.306172	56.389279	44.100629	46.393929	-0.526414000000003	10.519213	2.250727	-7.077281	-2.079394	13.949692	5.910934	10.313656	7.396763	-4.891887	-2.598587	56.507414	60.34491	7.514898	11.352394
19	IV	2	1	6	46.74025	48.713292	62.596238	50.417674	38.156101	47.965547	57.101987	49.554035	62.223165	57.948159	44.47969	46.936583	1.973042	15.855988	3.67742399999999	-8.584149	1.225297	10.361737	2.813785	15.482915	11.207909	-2.26056000000001	0.196332999999996	52.337911	54.77237	5.597661	8.03212
19	IV	2	2	7	46.371056	45.585363	61.139071	50.655644	38.537615	46.237092	56.838732	49.656016	59.401978	59.031994	41.105958	46.698216	-0.785693000000002	14.768015	4.284588	-7.833441	-0.133964000000006	10.467676	3.28496	13.030922	12.660938	-5.265098	0.327159999999999	51.775704	54.755924	5.40464799999999	8.384868
19	IV	2	3	8	45.867281	48.203243	59.83929	50.52219	38.032045	45.88209	56.283814	49.037361	58.49982	59.1935	41.975348	48.363824	2.335962	13.972009	4.654909	-7.835236	0.0148089999999996	10.416533	3.17008	12.632539	13.326219	-3.891933	2.496543	51.757443	54.821729	5.890162	8.954448
19	IV	2	4	9	47.080985	52.163978	57.891054	57.781614	44.652323	53.919588	57.302329	53.085198	62.943733	63.251901	51.717137	48.480398	5.082993	10.810069	10.700629	-2.428662	6.838603	10.221344	6.004213	15.862748	16.170916	4.636152	1.399413	51.707721	56.096248	4.626736	9.015263
19	IV	2	5	10	44.035516	47.837133	56.514209	47.28131	36.894905	46.136228	53.868934	47.087323	56.268314	57.16096	44.34854	46.817155	3.801617	12.478693	3.245794	-7.140611	2.100712	9.833418	3.051807	12.232798	13.125444	0.313023999999999	2.781639	50.930154	54.715096	6.894638	10.67958
19	IV	3	1	11	47.045628	47.86528	63.892706	55.706985	39.609677	46.303685	58.693119	52.835685	61.207135	59.800411	44.151082	47.162235	0.819651999999998	16.847078	8.661357	-7.435951	-0.741942999999999	11.647491	5.790057	14.161507	12.754783	-2.894546	0.116607000000002	52.724054	54.58412	5.678426	7.538492
19	IV	3	2	12	45.406894	38.059265	60.987296	41.407429	31.936162	35.863838	57.253524	50.815536	54.858916	52.458044	33.218341	41.664982	-7.347629	15.580402	-3.999465	-13.470732	-9.543056	11.84663	5.408642	9.452022	7.05115	-12.188553	-3.741912	52.095713	53.563325	6.688819	8.156431
19	IV	3	3	13	43.715439	39.204498	54.73213	41.71024	32.190074	37.757496	56.615759	51.429255	51.329558	49.507048	35.505049	41.361485	-4.510941	11.016691	-2.005199	-11.525365	-5.957943	12.90032	7.71381599999999	7.614119	5.79160899999999	-8.21039	-2.353954	49.955765	52.175803	6.240326	8.460364
19	IV	3	4	14	45.865339	43.267421	61.531629	44.210661	35.119714	42.072179	56.93389	49.758689	58.234345	56.254179	37.807641	45.147598	-2.597918	15.66629	-1.654678	-10.745625	-3.79316	11.068551	3.89335	12.369006	10.38884	-8.057698	-0.717740999999997	47.452472	50.619707	1.587133	4.754368
19	IV	3	5	15	44.628526	42.375465	56.149652	46.284729	33.141896	41.154508	58.658206	50.718145	51.52409	52.514731	37.799976	43.345762	-2.253061	11.521126	1.656203	-11.48663	-3.474018	14.02968	6.089619	6.895564	7.886205	-6.82855	-1.282764	48.527483	51.642951	3.898957	7.014425
19	IV	4	1	16	44.868885	47.370595	57.514449	49.323115	38.228747	46.073219	53.777284	47.502453	58.943095	55.31473	41.643202	44.336964	2.50171	12.645564	4.45423	-6.640138	1.204334	8.908399	2.633568	14.07421	10.445845	-3.225683	-0.531920999999997	52.370328	53.798905	7.501443	8.93002
19	IV	4	2	17	48.829424	49.640981	64.0434	53.975657	40.190122	46.522036	61.458458	55.445978	60.850469	58.030597	43.14279	48.237331	0.811556999999993	15.213976	5.146233	-8.639302	-2.307388	12.629034	6.61655399999999	12.021045	9.201173	-5.68663400000001	-0.592093000000006	53.65612	57.46143	4.826696	8.632006
19	IV	4	3	18	47.069994	48.688325	63.60413	53.582552	39.249985	47.517346	57.128159	49.820425	67.567479	64.805521	41.051257	46.924087	1.618331	16.534136	6.512558	-7.820009	0.447352000000002	10.058165	2.750431	20.497485	17.735527	-6.018737	-0.145907000000001	54.581606	58.87301	7.511612	11.803016
19	IV	4	4	19	46.039438	46.811651	55.154535	56.209825	39.820237	45.079441	61.098201	52.421023	58.758337	54.87244	42.253936	43.463777	0.772213000000001	9.11509700000001	10.170387	-6.219201	-0.959996999999994	15.058763	6.381585	12.718899	8.833002	-3.78550199999999	-2.575661	50.246159	54.163179	4.206721	8.123741
19	IV	4	5	20	42.824499	45.072444	55.193995	53.44691	38.887744	41.857303	52.200199	44.628553	55.558474	51.641655	38.855134	43.358986	2.24794499999999	12.369496	10.622411	-3.93675500000001	-0.967196000000001	9.37569999999999	1.80405399999999	12.733975	8.817156	-3.969365	0.534486999999999	46.73125	51.080055	3.906751	8.255556
19	IV	5	1	21	45.055841	45.921772	58.775624	48.604288	38.874806	45.901799	54.373884	47.669044	58.78789	56.813097	42.466546	45.541747	0.865930999999996	13.719783	3.548447	-6.181035	0.845957999999996	9.318043	2.613203	13.732049	11.757256	-2.589295	0.485906	52.603881	55.21541	7.54804	10.159569
19	IV	5	2	22	44.597616	44.360885	61.362092	52.399191	38.704563	45.690904	55.158977	48.592259	57.660142	54.439364	42.6925	42.884533	-0.236730999999999	16.764476	7.801575	-5.893053	1.093288	10.561361	3.994643	13.062526	9.841748	-1.905116	-1.713083	50.174743	53.06908	5.577127	8.471464
19	IV	5	3	23	45.403575	46.847815	63.354411	50.031919	36.366538	45.720728	57.346499	48.876114	54.597428	54.211801	43.92658	46.366064	1.44424	17.950836	4.62834400000001	-9.037037	0.317153000000005	11.942924	3.472539	9.193853	8.808226	-1.476995	0.962489000000005	51.937804	52.388092	6.534229	6.984517
19	IV	5	4	24	43.596919	43.45009	61.221206	48.875674	37.278697	44.298111	53.150526	41.333665	57.507731	52.844242	41.596678	41.47426	-0.146828999999997	17.624287	5.278755	-6.318222	0.701191999999999	9.553607	-2.263254	13.910812	9.247323	-2.000241	-2.122659	51.285499	52.6217	7.68858	9.024781
19	IV	5	5	25	46.932328	41.996484	63.39135	51.857035	38.232042	44.558733	59.756233	54.336984	54.236616	53.841502	41.098932	45.56778	-4.935844	16.459022	4.92470700000001	-8.700286	-2.373595	12.823905	7.404656	7.304288	6.909174	-5.833396	-1.364548	54.253576	56.580052	7.321248	9.647724
19	IV	6	1	26	43.225983	40.305955	57.589881	51.185807	37.627326	42.625156	52.200053	43.225469	54.463245	52.096031	39.447585	40.778811	-2.920028	14.363898	7.959824	-5.598657	-0.600827000000002	8.97407	-0.000514000000002568	11.237262	8.870048	-3.778398	-2.447172	49.066248	51.284151	5.840265	8.058168
19	IV	6	2	27	45.590803	46.704062	65.250492	58.70753	43.395163	50.318625	55.241372	46.496177	63.741491	55.21556	46.922694	47.582844	1.113259	19.659689	13.116727	-2.19564	4.727822	9.650569	0.905374000000002	18.150688	9.624757	1.331891	1.992041	55.951896	61.817069	10.361093	16.226266
19	IV	6	3	28	47.874983	50.92426	68.22235	58.703715	44.614603	53.25898	54.23807	46.969657	67.219995	60.605046	49.329769	48.174191	3.049277	20.347367	10.828732	-3.26038	5.383997	6.363087	-0.905326000000002	19.345012	12.730063	1.454786	0.299208	59.131614	61.684583	11.256631	13.8096
19	IV	6	4	29	44.628636	43.852575	55.283623	47.717376	37.530694	45.194839	59.154843	50.537894	55.181766	52.011042	41.811375	44.742658	-0.776060999999999	10.654987	3.08874	-7.097942	0.566203000000002	14.526207	5.909258	10.55313	7.382406	-2.817261	0.114021999999999	47.665995	53.884239	3.037359	9.255603
19	IV	6	5	30	41.876449	42.670325	53.425501	48.106365	35.69181	43.40788	50.325199	43.529224	51.818077	49.198246	43.132476	42.546162	0.793875999999997	11.549052	6.229916	-6.184639	1.531431	8.44875	1.652775	9.941628	7.321797	1.256027	0.669713000000002	50.256254	53.74419	8.379805	11.867741
19	IV	7	1	31	45.073917	52.611233	59.205486	54.839259	40.245353	52.470262	55.080408	46.686063	64.318118	61.779714	47.457721	49.076191	7.537316	14.131569	9.765342	-4.828564	7.396345	10.006491	1.612146	19.244201	16.705797	2.383804	4.002274	52.753334	57.793165	7.679417	12.719248
19	IV	7	2	32	46.376595	48.624666	66.530285	56.262889	41.600637	49.436503	55.530197	47.962544	65.914718	64.062707	44.923739	46.63835	2.248071	20.15369	9.886294	-4.775958	3.059908	9.153602	1.585949	19.538123	17.686112	-1.452856	0.261755000000001	54.758881	59.078798	8.382286	12.702203
19	IV	7	3	33	46.77775	49.824281	64.066156	56.342036	43.5841	50.591736	56.800795	48.503353	59.841514	57.2746	48.408036	48.951944	3.046531	17.288406	9.564286	-3.19365	3.813986	10.023045	1.725603	13.063764	10.49685	1.63028600000001	2.174194	55.590102	57.362814	8.812352	10.585064
19	IV	7	4	34	44.408229	42.145366	61.676677	60.173446	44.232447	48.841152	55.20707	44.964852	57.285878	50.888291	45.294878	44.055856	-2.262863	17.268448	15.765217	-0.175781999999998	4.432923	10.798841	0.556623000000002	12.877649	6.480062	0.886648999999998	-0.352373	52.599332	54.185142	8.191103	9.776913
19	IV	7	5	35	45.962963	49.606638	64.381606	54.768503	42.203725	50.846861	55.398902	49.150851	61.223714	56.044793	47.594402	46.715282	3.64367499999999	18.418643	8.80554	-3.759238	4.88389799999999	9.435939	3.187888	15.260751	10.08183	1.631439	0.752319	54.758786	57.117791	8.795823	11.154828
19	IV	8	1	36	48.062794	47.720769	67.494297	59.798569	44.322743	50.618257	58.594704	49.560844	64.195022	57.9606	46.409917	46.323852	-0.342025	19.431503	11.735775	-3.74005099999999	2.555463	10.53191	1.49805000000001	16.132228	9.897806	-1.652877	-1.73894199999999	57.777857	60.943102	9.715063	12.880308
19	IV	8	2	37	43.483649	42.770525	54.545067	56.729519	41.261094	49.51168	53.550667	46.213301	55.543348	53.13686	39.858625	44.957544	-0.713124000000001	11.061418	13.24587	-2.222555	6.028031	10.067018	2.729652	12.059699	9.653211	-3.625024	1.473895	52.427243	56.81807	8.943594	13.334421
19	IV	8	3	38	43.626381	48.704837	56.853617	57.343379	42.515421	46.944515	54.307438	46.872257	58.017455	51.779699	45.630966	47.564576	5.078456	13.227236	13.716998	-1.11096	3.318134	10.681057	3.245876	14.391074	8.153318	2.004585	3.938195	54.149602	57.586257	10.523221	13.959876
19	IV	8	4	39	45.437636	47.428617	62.177827	56.580016	43.698961	47.331941	55.644435	48.722369	56.658053	53.995982	44.736415	45.963344	1.990981	16.740191	11.14238	-1.738675	1.894305	10.206799	3.284733	11.220417	8.558346	-0.701220999999997	0.525708000000002	55.263575	58.690789	9.82593900000001	13.253153
19	IV	8	5	40	44.133331	44.612876	59.01581	45.393282	36.541818	44.648509	53.517761	47.457563	59.637924	53.337004	40.562567	43.940439	0.479545000000002	14.882479	1.259951	-7.591513	0.515177999999999	9.38443	3.324232	15.504593	9.203673	-3.570764	-0.192892000000001	52.085347	56.987452	7.952016	12.854121
19	NB	1	1	1	45.331301	46.744854	62.5205	48.002809	36.416079	43.294613	53.353402	44.458681	57.770636	56.607467	39.492962	46.115338	1.41355299999999	17.189199	2.671508	-8.915222	-2.03668800000001	8.022101	-0.872620000000005	12.439335	11.276166	-5.838339	0.784036999999998	56.265577	59.581582	10.934276	14.250281
19	NB	1	2	2	46.011637	48.199786	61.190958	52.851864	40.828423	50.065434	52.955778	44.035855	67.814322	62.933552	47.601463	47.654411	2.188149	15.179321	6.840227	-5.183214	4.053797	6.944141	-1.975782	21.802685	16.921915	1.589826	1.642774	56.071775	61.673899	10.060138	15.662262
19	NB	1	3	3	45.152799	46.859111	62.035558	47.985744	38.877163	44.103997	52.850865	45.383202	61.439423	58.262435	44.731049	46.807503	1.706312	16.882759	2.832945	-6.275636	-1.048802	7.698066	0.230402999999995	16.286624	13.109636	-0.421750000000003	1.654704	54.434905	58.933282	9.282106	13.780483
19	NB	1	4	4	45.316127	46.02275	59.691086	45.968293	38.051029	43.956913	56.047001	46.525627	62.00128	56.243453	41.7324	45.990611	0.706623	14.374959	0.652166000000001	-7.265098	-1.359214	10.730874	1.2095	16.685153	10.927326	-3.583727	0.674484	53.372993	58.301877	8.056866	12.98575
19	NB	1	5	5	41.918014	40.378008	55.684602	41.033984	31.281198	36.195699	51.523517	46.281663	53.182894	47.138714	33.614208	41.777312	-1.540006	13.766588	-0.884030000000003	-10.636816	-5.722315	9.605503	4.363649	11.26488	5.2207	-8.303806	-0.140701999999997	50.522247	56.640062	8.604233	14.722048
19	NB	2	1	6	43.29576	40.301037	60.279539	47.624662	36.716155	40.81203	50.38155	42.547303	59.277503	56.313244	37.39992	41.709948	-2.994723	16.983779	4.328902	-6.579605	-2.48373	7.08579	-0.748457000000002	15.981743	13.017484	-5.89584	-1.585812	55.405366	58.24409	12.109606	14.94833
19	NB	2	2	7	43.726783	48.196013	58.049094	50.193639	38.602416	45.862382	54.129634	44.803197	57.586942	56.125057	44.431672	46.059561	4.46923	14.322311	6.466856	-5.124367	2.135599	10.402851	1.076414	13.860159	12.398274	0.704889000000001	2.332778	52.315737	55.256046	8.588954	11.529263
19	NB	2	3	8	44.317176	46.050454	58.526473	47.495689	37.990777	46.277881	53.365841	45.53763	60.606084	55.080897	44.643175	44.340092	1.733278	14.209297	3.178513	-6.326399	1.960705	9.048665	1.220454	16.288908	10.763721	0.325998999999996	0.0229159999999951	53.159769	56.87249	8.84259299999999	12.555314
19	NB	2	4	9	41.815895	41.60009	57.378717	43.675168	35.461401	42.037998	50.474265	45.461329	53.763219	49.882972	38.373552	41.996307	-0.215804999999996	15.562822	1.859273	-6.354494	0.222103000000004	8.65837000000001	3.645434	11.947324	8.067077	-3.442343	0.180412000000004	51.661945	55.11017	9.84605000000001	13.294275
[truncated: 1,191 more rows]

## Sheet: SM Fig1
ID	Treatment	Time	Scan	Scan_number	Global CBF
[truncated: 2,560 more rows]

[truncated: 2 more sheets: SM Fig2, SM Table 5]
